# Supplementary material for: The transcriptome of the olm provides insights into its evolution and gene expression
Source: Sci Rep. 2025 Aug 3;15:28324. doi: 10.1038/s41598-025-10073-3 (PMC12319086; doi:10.1038/s41598-025-10073-3)
Supplement: Supplementary file 2 — Supplementary Information 2. [file 41598_2025_10073_MOESM2_ESM.xlsx]

## Sheet: S1 Samples and read numbers
Supplement Table S1. Overview of samples examined.
sample title	NCBI IDs			# raw reads
	BioProject	BioSample	Run		technology	layout	organ	animal ID
brain.p4	PRJNA1207464	SAMN46124374	SRR31913307	60903698	Illumina NovaSeq 6000	paired	brain	p4
brain.p6	PRJNA1207465	SAMN46124375	SRR31913306	72953602	Illumina NovaSeq 6000	paired	brain	p6
gut.p4	PRJNA1207466	SAMN46124378	SRR31913315	69107192	Illumina NovaSeq 6000	paired	gut	p4
gut.p5	PRJNA1207467	SAMN46124379	SRR31913314	62048654	Illumina NovaSeq 6000	paired	gut	p6
heart.p4	PRJNA1207468	SAMN46124376	SRR31913313	70325596	Illumina NovaSeq 6000	paired	heart	p4
heart.p6	PRJNA1207469	SAMN46124377	SRR31913312	70011242	Illumina NovaSeq 6000	paired	heart	p5
liver.p4	PRJNA1207470	SAMN46124383	SRR31913311	62929118	Illumina NovaSeq 6000	paired	liver	p4
liver.p5	PRJNA1207471	SAMN46124384	SRR31913310	69506664	Illumina NovaSeq 6000	paired	liver	p5
liver.p6	PRJNA1207472	SAMN46124385	SRR31913309	70060728	Illumina NovaSeq 6000	paired	liver	p6
lung.p4	PRJNA1207473	SAMN46124380	SRR31913308	67841362	Illumina NovaSeq 6000	paired	lung	p4
lung.p5	PRJNA1207474	SAMN46124381	SRR31913305	67460364	Illumina NovaSeq 6000	paired	lung	p5
lung.p6	PRJNA1207475	SAMN46124382	SRR31913304	75714522	Illumina NovaSeq 6000	paired	lung	p6
skin.p4	PRJNA1207476	SAMN46124386	SRR31913318	65920944	Illumina NovaSeq 6000	paired	skin	p4
skin.p6	PRJNA1207477	SAMN46124387	SRR31913317	72738722	Illumina NovaSeq 6000	paired	skin	p6
pool.p4	PRJNA1207478	SAMN46124388	SRR31913316	8731896	ONT MinION	single	pooled RNA of all organs examined	p4
																																											p4
																																											p6
																																											p4
																																											p6
																																											p4
																																											p5
																																											p4
																																											p5
																																											p6
																																											p4
																																											p5
																																											p6
																																											p4
																																											p6
																																										Extracted RNA from all samples of animal p4 was pooled for ONT sequencing.	p4

## Sheet: S2 TPM
Supplement Table S2. Transcript per million values for the samples examined.
transcript	brain.p4	brain.p6	gut.p4	gut.p5	heart.p4	heart.p6	liver.p4	liver.p5	liver.p6	lung.p4	lung.p5	lung.p6	skin.p4	skin.p6	gene	Preferred_name	Description
TRINITY_DN0_c0_g1_i1	186.958	169.966	121.78	93.649	398.336	222.213	233.87	113.969	128.556	60.2642	89.6751	67.5686	170.161	82.1704	TRINITY_DN0_c0_g1	CITED2	Cbp p300-interacting transactivator
TRINITY_DN0_c1_g1_i1	9.32792	10.1264	9.66223	4.39126	7.42302	10.3736	5.66872	1.68302	10.6641	7.22701	1.07701	4.66963	10.2001	8.39247	TRINITY_DN0_c1_g1	MAFB	V-maf avian musculoaponeurotic fibrosarcoma oncogene homolog
TRINITY_DN10_c0_g1_i5	81.9803	81.3211	43.2011	1.34016	117.514	65.2906	95.2762	44.5926	54.9488	26.8506	7.29066	14.0622	41.243	41.2438	TRINITY_DN10_c0_g1	HGFAC	Factor XII activation
TRINITY_DN100_c0_g1_i16	13.8104	14.7946	253.335	115.168	22.362	15.2045	13.2924	8.50314	8.44458	5.69291	7.55469	6.6371	42.366	25.1584	TRINITY_DN100_c0_g1	STARD10	StAR-related lipid transfer (START) domain containing 10
TRINITY_DN1000_c0_g1_i2	1.60936	2.64408	1.3499	17.0155	2.68141	4.78938	1.51027	5.59587	2.08973	1.57437	5.63058	5.57248	1.69004	2.07721	TRINITY_DN1000_c0_g1	VEZT	Vezatin, adherens junctions transmembrane protein
TRINITY_DN10001_c0_g1_i3	2.20549	1.59859	0.90682	0.298188	0.926378	0.294471	0.608731	0.468962	0.259166	0.39194	0.236815	0.117185	0.778503	0.897047	TRINITY_DN10001_c0_g1	L1TD1	L1 transposable element RBD-like domain
TRINITY_DN10001_c1_g1_i4	5.83074	12.6854	3.76991	4.13217	3.38283	7.16873	3.16333	3.76372	4.58635	2.45355	3.39255	2.8967	2.95217	2.51978	TRINITY_DN10001_c1_g1	L1TD1	L1 transposable element RBD-like domain
TRINITY_DN10001_c2_g1_i2	3.12529	6.4183	1.45635	1.86234	2.78954	3.67825	6.1101	3.04846	5.37616	0.749348	0.316935	0.313665	3.64662	2.8813	TRINITY_DN10001_c2_g1	ABHD14A	hydrolase activity
TRINITY_DN100015_c0_g1_i1	0	1.25362	0.568903	0	0	0	0	0	0	0	0.37142	0	0.610503	0	TRINITY_DN100015_c0_g1	-	Reverse transcriptase (RNA-dependent DNA polymerase)
TRINITY_DN100017_c0_g1_i1	0	0	0	0	0	0	0	0	0	0.371984	0	0	0	0	TRINITY_DN100017_c0_g1	ATP5SL	ATP synthase subunit s-like
TRINITY_DN10002_c0_g1_i2	28.5246	30.0078	27.8873	49.7786	35.611	31.1029	8.09168	16.5111	8.19356	10.7417	14.3783	13.0932	15.6625	21.7213	TRINITY_DN10002_c0_g1	TARSL2	threonine-tRNA ligase activity
TRINITY_DN100020_c0_g1_i1	0	1.32302	1.60107	2.19365	1.53338	0.433261	0.335865	2.95712	1.42994	1.48287	2.87455	0.775879	2.14768	2.37572	TRINITY_DN100020_c0_g1	-	protein phosphatase regulator activity
TRINITY_DN100027_c0_g2_i1	0.134943	0.467652	0.188645	0.310158	0.722675	1.17412	0.316584	0.069684	0.303266	0.174718	0.215531	0.213307	0.303658	0.419876	TRINITY_DN100027_c0_g2	RAD54L	DNA repair and recombination protein RAD54-like
TRINITY_DN10003_c0_g1_i16	37.7518	30.696	9.60091	23.694	29.5593	13.9627	12.356	17.7978	5.9339	8.61932	12.1902	9.36229	13.2737	7.9825	TRINITY_DN10003_c0_g1	FUK	L-fucose kinase
TRINITY_DN100049_c0_g1_i1	9.45282	1.45597	0.264294	0	0	0	0.443538	0	0	0	0.345099	0	0	0	TRINITY_DN100049_c0_g1	-	HEPN domain
TRINITY_DN100056_c0_g1_i2	14.4339	13.6811	4.65646	6.37989	10.9012	14.9108	7.81447	5.73354	10.5355	5.63044	5.95346	4.88913	5.82977	8.82869	TRINITY_DN100056_c0_g1	-	K02A2.6-like
TRINITY_DN100064_c0_g1_i1	5.39166	6.15679	26.1208	0.997092	18.7519	8.58063	3.38038	0.0960082	1.85702	0.882639	0.0848433	0.419839	1.53402	1.6712	TRINITY_DN100064_c0_g1	RNF224	RING finger protein 224
TRINITY_DN100065_c0_g2_i1	0	0	0	0	2.0002	0	0	0	0.559583	0	0	0	0	0	TRINITY_DN100065_c0_g2	-	zinc finger
TRINITY_DN100066_c0_g1_i1	8.50993	15.448	3.39902	1.86282	11.3936	2.7594	1.06954	0.941679	2.125	0.524679	1.66434	0.823582	3.64756	13.8698	TRINITY_DN100066_c0_g1	-	Ribonuclease H protein
TRINITY_DN10008_c0_g2_i1	2.90404	0	0.507467	0	0.648014	0	0	0	0	0.313334	0	0.327891	0.544574	1.50599	TRINITY_DN10008_c0_g2	HYDIN	axonemal central apparatus assembly
TRINITY_DN10008_c0_g3_i1	2.44023	1.87929	1.27926	1.40219	2.17808	1.84628	0.715618	0	0.914019	1.84304	0.278397	1.1021	0.4576	2.10912	TRINITY_DN10008_c0_g3	HYDIN	axonemal central apparatus assembly
TRINITY_DN10009_c0_g1_i1	13.5289	9.61752	9.45648	0	10.2178	5.51167	1.22076	0.537408	1.03947	9.43204	0.474912	1.41003	3.90306	11.5133	TRINITY_DN10009_c0_g1	-	K02A2.6-like
TRINITY_DN100098_c0_g1_i1	11.0847	9.60364	0.581098	0.212312	4.69957	0.838662	0.487599	0.286204	0	0.239198	0.126461	0.375467	1.24718	2.10773	TRINITY_DN100098_c0_g1	CRB2	Crumbs 2, cell polarity complex component
TRINITY_DN100098_c0_g2_i1	7.08912	3.18471	0	0	3.69106	0	0	0.305067	0.295035	0	0	0	0.443124	0	TRINITY_DN100098_c0_g2	CRB2	crumbs homolog
TRINITY_DN1001_c0_g1_i1	3.33475	1.79772	16.0834	10.0919	3.12532	0.883071	5.86764	4.82175	0.749441	2.66256	3.11967	1.732	10.5057	2.07522	TRINITY_DN1001_c0_g1	ZG16	carbohydrate binding
TRINITY_DN10010_c0_g1_i7	4.8492	4.37015	1.08175	1.81808	2.57853	2.0296	1.14975	1.70493	2.52482	1.42491	1.31833	0.978541	1.85737	1.42679	TRINITY_DN10010_c0_g1	-	Coprinopsis cinerea okayama7 130
TRINITY_DN100102_c0_g1_i1	2.39531	7.37876	1.67428	0	0	0.604096	0	0.412311	1.19626	0.689187	0.728725	0	0	1.65623	TRINITY_DN100102_c0_g1	-	K02A2.6-like
TRINITY_DN100109_c0_g1_i1	0	0	0	0	0	0	0	0	0.326605	0.282245	0	0	0	0.452188	TRINITY_DN100109_c0_g1	irk-2	Potassium inwardly-rectifying channel, subfamily J, member 5
TRINITY_DN10011_c0_g1_i1	15.4274	12.364	35.8573	16.2401	10.5235	8.73054	20.1567	10.3632	13.1544	4.98014	7.61259	6.62769	18.6281	7.02478	TRINITY_DN10011_c0_g1	IPMK	Inositol polyphosphate multikinase
TRINITY_DN10012_c1_g1_i5	11.5718	18.4703	8.67554	10.1527	18.4916	21.6762	8.59327	43.2752	10.9524	6.44414	30.4068	20.8628	9.58991	11.1631	TRINITY_DN10012_c1_g1	-	Reverse transcriptase (RNA-dependent DNA polymerase)
TRINITY_DN10012_c3_g1_i1	4.89528	5.65496	1.14057	0	0	1.23458	1.43558	1.68527	1.22239	0	0.372322	0.36848	0.611984	1.12828	TRINITY_DN10012_c3_g1	-	DNA RNA polymerases superfamily protein
TRINITY_DN100138_c0_g1_i1	0	0	0	0	0	0	0	0.265012	0.256297	0.221487	0.234193	0	0	0	TRINITY_DN100138_c0_g1	-	-
TRINITY_DN100146_c0_g1_i1	14.1782	8.18926	1.65172	1.35783	2.10918	0	0	0.610133	0.295035	0.254963	1.34795	0.266808	0.886248	0.816959	TRINITY_DN100146_c0_g1	ANKRD35	ankyrin repeat
TRINITY_DN100151_c0_g1_i1	0	0	0	0.265226	0	0	0.203041	0.178767	0	0	0	0	0	0	TRINITY_DN100151_c0_g1	-	Reverse transcriptase (RNA-dependent DNA polymerase)
TRINITY_DN10016_c0_g3_i2	3.94577	4.19635	9.45607	4.60655	2.0125	3.554	2.53466	2.03759	1.78291	1.13529	2.40084	1.27289	3.10063	2.33854	TRINITY_DN10016_c0_g3	-	-
TRINITY_DN10017_c0_g1_i5	0.625963	2.41035	1108.12	998.247	0.349198	0.532802	1.23909	0.202028	1.40677	1.75601	0.392775	0.388722	0.93906	1.29846	TRINITY_DN10017_c0_g1	MUC2	C-terminal cystine knot-like domain (CTCK)
TRINITY_DN10017_c1_g5_i1	47.7615	49.5927	200.882	76.844	75.5589	52.4599	79.6918	32.5734	47.3767	19.7602	32.0923	29.0834	12.3536	11.16	TRINITY_DN10017_c1_g5	SNX7	PhoX homologous domain, present in p47phox and p40phox.
TRINITY_DN10017_c4_g1_i1	50.8122	10.2846	1.82137	1.4973	2.61655	1.97151	1.52832	3.70041	2.1147	0.843452	0.594561	0.588425	1.71024	0.900871	TRINITY_DN10017_c4_g1	-	Ribonuclease H protein
TRINITY_DN100191_c0_g1_i1	3.11243	3.42423	2.48632	0	3.57179	1.68204	1.30392	0.229607	0.444113	0.57569	0.405811	0.200812	1.66758	2.45952	TRINITY_DN100191_c0_g1	ZNF282	Zinc finger protein
TRINITY_DN1002_c0_g1_i1	97.8386	74.2867	1.34848	125.213	1.96795	6.67263	0.377171	80.7428	0.36704	0.555079	55.5481	31.8232	4.75471	4.82763	TRINITY_DN1002_c0_g1	REM2	RAS (RAD and GEM)-like GTP binding 2
TRINITY_DN10021_c0_g1_i1	48.612	36.3741	33.2896	29.3117	32.2121	28.2002	20.6464	19.3492	18.319	19.1928	17.0091	21.2423	33.0612	31.2263	TRINITY_DN10021_c0_g1	ZNF445	leucine rich region
TRINITY_DN10021_c1_g1_i7	26.4359	16.6004	6.53843	10.9059	9.43835	8.61595	4.77078	4.72549	2.6405	4.91478	5.47514	5.32679	6.4064	5.62432
TRINITY_DN100220_c0_g1_i1	0	0.707299	0	0.703647	0	0	0	0	0.458674	0	1.67647	0	0	0.635041	TRINITY_DN100220_c0_g1	-	-
TRINITY_DN100224_c0_g2_i1	3.36142	3.29473	0.213597	0.468245	0.54551	0	1.25461	62.4898	0.610454	0	10.4589	6.48658	0	0	TRINITY_DN100224_c0_g2	ATP13A4	P5-type ATPase cation transporter
TRINITY_DN100236_c0_g1_i2	7.28482	1.60292	0	0	0	0	0	0.537408	0	0	0	0	0	0	TRINITY_DN100236_c0_g1	-	K02A2.6-like
TRINITY_DN10024_c0_g1_i2	10.132	7.17175	6.97789	6.27855	7.44757	5.24206	4.76278	7.42498	3.38577	5.49814	5.13362	5.61899	7.54401	3.81193	TRINITY_DN10024_c0_g1	CEP78	Centrosomal protein
TRINITY_DN100242_c0_g1_i2	3.97331	1.83597	1.66636	1.82649	4.96505	1.20248	2.33041	3.28289	1.98434	0.342964	3.98904	1.07669	4.17249	3.29681	TRINITY_DN100242_c0_g1	-	Reverse transcriptase (RNA-dependent DNA polymerase)
TRINITY_DN100283_c0_g1_i1	0.366567	1.41151	0.256224	0.280845	0.654374	1.38672	0.429995	0.189294	0.915348	0.158205	1.00369	0.331109	0.274959	0.253462	TRINITY_DN100283_c0_g1	-	Zinc finger protein
TRINITY_DN10029_c0_g1_i27	1.94884	2.32716	0.658143	1.62731	0.684064	0.679259	0.783422	0.61061	0.688953	0.245712	0.309771	0.306574	0.739117	0.832738	TRINITY_DN10029_c0_g1	-	-
TRINITY_DN10029_c0_g4_i1	0.313127	7.35499	4.26797	7.07711	0.978209	0.947646	0.459135	0.80849	0.390952	0	0.500129	0.141419	5.51955	5.95406	TRINITY_DN10029_c0_g4	GAMT	Guanidinoacetate N-methyltransferase
TRINITY_DN1003_c0_g1_i2	1.27252	0.753848	0.684208	0.749956	3.23271	1.18497	0.57412	0.454935	0.586633	0.464709	0.848729	0.574717	1.39505	1.42135	TRINITY_DN1003_c0_g1	GNPDA1	glucosamine-6-phosphate deaminase activity
TRINITY_DN1003_c0_g2_i1	0.767229	1.18172	0.268139	0.146953	0.513604	0	0	0.0990487	0.143687	0	0.393886	0.12994	0.647429	0.132625	TRINITY_DN1003_c0_g2	GNPDA2	Glucosamine-6-phosphate isomerase 2 isoform
TRINITY_DN10031_c0_g5_i1	6.7397	1.9464	3.53319	0.64545	1.50391	1.27481	1.97647	0.87009	1.26222	1.45437	3.07562	0	3.79154	4.07763	TRINITY_DN10031_c0_g5	-	DNA-binding transcription factor activity, RNA polymerase II-specific
TRINITY_DN100313_c0_g1_i1	1.76221	1.01784	0.307939	2.02517	2.75257	1.99993	0	0.2275	0.880078	0.760544	0.603132	0.596908	1.65228	1.82772	TRINITY_DN100313_c0_g1	-	-
TRINITY_DN10033_c0_g1_i1	5.79775	6.77109	2.93919	4.44194	5.06117	2.69942	2.61575	2.36883	3.11822	2.19975	2.3841	1.61137	3.77537	3.65642	TRINITY_DN10033_c0_g1	MYZAP	intracellular signal transduction
TRINITY_DN10033_c1_g1_i5	24.4635	18.2057	8.22807	9.05584	14.1389	10.409	8.29638	6.6041	6.41113	5.89578	7.5604	6.4541	9.59278	8.94328	TRINITY_DN10033_c1_g1	SMCHD1	Structural maintenance of chromosomes flexible hinge
TRINITY_DN100332_c0_g2_i1	0.9028	1.15878	0.420693	0.461119	1.34302	3.64296	0.88251	0.466203	1.50291	6.4939	1.37329	1.22321	0	0.624239	TRINITY_DN100332_c0_g2	-	Retrotransposable element tf2 155 kda protein type 1-like
TRINITY_DN100343_c0_g1_i2	41.4017	41.7535	9.64633	10.5733	20.2367	17.8997	8.67241	8.65369	7.87682	12.3377	10.7962	7.12322	5.91525	6.81598	TRINITY_DN100343_c0_g1	-	-
TRINITY_DN10036_c0_g1_i5	0.258799	0.597922	0.465159	0.906414	0.461992	0.447557	0.303579	0.21001	0.572384	0.12765	0.303689	0.26716	0.249586	0.48571	TRINITY_DN10036_c0_g1	PARD3B	PDZ domain
TRINITY_DN100372_c0_g1_i1	0.600254	0.462271	5.45436	4.13895	0	0	0.352058	0	0.599553	0	0	0.271096	0	1.24513	TRINITY_DN100372_c0_g1	-	Reverse transcriptase (RNA-dependent DNA polymerase)
TRINITY_DN10039_c0_g1_i57	85.0119	78.5174	45.1017	35.0284	48.2623	47.6375	36.5058	18.2115	22.7134	36.2749	21.8511	21.3543	27.3543	39.1737	TRINITY_DN10039_c0_g1	SRSF7	serine arginine-rich splicing factor 7
TRINITY_DN100393_c0_g1_i2	0.628303	0.967744	0	0	0	0.475373	0.36851	0.973362	0.627569	0.271166	0.573445	0.283764	0.471285	0	TRINITY_DN100393_c0_g1	-	-
TRINITY_DN100394_c0_g2_i1	1.73046	0.333168	1.20956	0.662895	0.77228	0	1.77615	2.01061	2.16055	0	0.394843	0.195384	2.59601	1.19652	TRINITY_DN100394_c0_g2	DOCK2	Dedicator of cytokinesis
TRINITY_DN1004_c0_g1_i3	72.8521	47.0728	16.0807	15.4371	22.9502	8.4187	4.80645	4.73655	3.7923	4.67247	6.62168	5.87425	13.4782	9.98112	TRINITY_DN1004_c0_g1	KCTD1	protein homooligomerization
TRINITY_DN1004_c3_g1_i2	4.11435	3.01013	14.6668	15.4458	5.14128	5.60323	1.20656	0.849855	2.46573	1.33177	2.34695	2.41564	1.38876	1.56467	TRINITY_DN1004_c3_g1	ABHD14A	hydrolase activity
TRINITY_DN100400_c0_g1_i2	7.16891	4.29408	1.11354	2.44109	1.42195	1.80799	1.40156	2.05667	0.397808	0.343777	1.454	1.07924	0.597482	0	TRINITY_DN100400_c0_g1	-	Reverse transcriptase (RNA-dependent DNA polymerase)
TRINITY_DN100405_c0_g1_i2	10.4292	11.7388	3.9253	4.30249	10.0249	6.06979	5.17585	0.828558	3.6059	0.692476	0.732204	1.08697	7.22112	6.65656	TRINITY_DN100405_c0_g1	-	-
TRINITY_DN100425_c0_g1_i1	0	0.709237	1.93115	0	1.644	0	0.540144	0	0	0	0	0	0	0	TRINITY_DN100425_c0_g1	ABHD14A	hydrolase activity
TRINITY_DN10043_c0_g1_i3	319.174	149.971	44.6193	24.1439	38.2251	25.0656	28.9094	26.7051	43.9864	15.6931	22.862	14.9624	24.244	45.8145	TRINITY_DN10043_c0_g1	-	-
TRINITY_DN10044_c0_g1_i1	61.3777	46.5098	64.1881	61.6272	34.3689	24.1103	34.0144	35.4996	21.1983	31.0925	55.0609	45.1108	43.7578	30.1489	TRINITY_DN10044_c0_g1	C19orf66	response to type III interferon
TRINITY_DN10047_c0_g1_i1	61.1303	45.1307	18.6094	27.1209	33.9858	25.8826	13.6088	13.2875	10.845	13.9938	13.6428	13.7707	24.4328	21.8027	TRINITY_DN10047_c0_g1	GTF2F2	General transcription factor IIF subunit 2
TRINITY_DN10047_c1_g1_i10	13.284	8.45113	6.99758	5.60499	6.01436	13.6921	4.62959	6.06446	6.82652	5.81625	5.62279	8.34714	17.7623	12.6463	TRINITY_DN10047_c1_g1	-	Zona pellucida (ZP) domain
TRINITY_DN1005_c0_g4_i1	45.1847	30.9849	10.7876	6.04879	15.3678	10.1919	5.86016	7.46296	3.51967	6.35275	7.51106	6.78891	9.56892	9.74605	TRINITY_DN1005_c0_g4	VCPIP1	Valosin containing protein interacting protein 1
TRINITY_DN1005_c2_g1_i2	7.76669	4.30655	3.69156	4.76035	10.2598	1.4103	1.45769	2.8877	1.24122	5.76541	5.52908	2.10463	3.02938	1.93329
TRINITY_DN10050_c5_g1_i1	13.9263	15.1411	30.5387	2.92891	18.7671	7.64419	18.0977	4.3713	4.22755	11.6672	1.99378	2.21986	31.7476	33.0417	TRINITY_DN10050_c5_g1	-	-
TRINITY_DN10051_c0_g2_i2	27.1273	15.6685	8.86242	5.19588	9.21147	5.3542	3.63176	3.19758	3.97598	3.05418	4.70955	2.39706	3.75995	4.07763	TRINITY_DN10051_c0_g2	-	Reverse transcriptase (RNA-dependent DNA polymerase)
TRINITY_DN10051_c1_g1_i11	3.79657	3.37365	0.408266	0.894995	2.08536	0.441919	1.02773	1.05567	1.60436	0.882291	1.33272	0.527589	0.876238	0.605799	TRINITY_DN10051_c1_g1	-	carbohydrate binding
TRINITY_DN100511_c0_g1_i1	7.9177	5.54329	1.00624	4.9632	1.28493	0.544592	2.11084	1.85849	1.07842	0.931951	1.31389	0.650165	3.23945	3.98158	TRINITY_DN100511_c0_g1	-	Ribonuclease H protein
TRINITY_DN10052_c0_g1_i10	2025.54	1124.8	702.704	315.504	515.92	210.216	416.858	565.906	334.511	198.607	265.189	187.386	391.697	464.421	TRINITY_DN10052_c0_g1	-	-
TRINITY_DN100522_c0_g1_i1	0	0.565222	0	0	0	0	0	0	0	0.316755	0	0	0	0	TRINITY_DN100522_c0_g1	SMYD3	SET and MYND domain containing 3
TRINITY_DN10053_c0_g3_i1	0.760012	0.418074	0.227672	0	0.581455	0.492877	0	0.1682	0.162669	0.421726	0.0495467	0.147106	0.244319	0.150145	TRINITY_DN10053_c0_g3	KIAA1109	Fragile site-associated protein C-terminus
TRINITY_DN10053_c0_g4_i2	2.62868	2.61486	2.60298	3.86008	2.44404	2.07172	1.41328	1.47056	0.875203	1.74902	1.59944	1.87974	2.38253	1.3632	TRINITY_DN10053_c0_g4	MTF1	transcription factor 1
TRINITY_DN10055_c1_g1_i5	26.3566	32.6531	13.8838	13.462	15.0015	12.4272	15.9066	34.5193	24.6089	8.90225	16.3855	11.7311	10.3147	10.8289	TRINITY_DN10055_c1_g1	-	-
TRINITY_DN100564_c0_g1_i1	1.61219	0.620795	0	0.617589	0	1.82967	0	0.416266	0	0.347899	1.10357	0.364061	0.604646	0	TRINITY_DN100564_c0_g1	-	Reverse transcriptase (RNA-dependent DNA polymerase)
TRINITY_DN100584_c0_g1_i1	6.61461	3.70478	1.68127	9.67483	5.36727	4.54963	5.9957	2.48419	2.70281	0.778571	1.09765	1.3579	6.31472	2.07893	TRINITY_DN100584_c0_g1	-	-
TRINITY_DN1006_c0_g1_i19	9.04731	13.6001	14.2896	18.462	18.5578	13.6245	12.0924	13.9262	9.64498	8.41007	17.4675	8.95795	14.1599	11.128	TRINITY_DN1006_c0_g1	UBXN10	UBX domain-containing protein 10
TRINITY_DN100600_c1_g1_i1	2.5758	1.98369	0.900219	0.493362	0	0	0	0.665068	0.643198	0.277919	0.293863	0	0	0.890517	TRINITY_DN100600_c1_g1	KLHL24	Kelch-like protein 24
TRINITY_DN10061_c2_g1_i1	5.06021	2.96914	2.02114	1.84613	5.37689	3.82854	1.55461	0.746593	3.97123	2.3919	0.989656	1.08827	2.34967	3.16564	TRINITY_DN10061_c2_g1	-	Reverse transcriptase (RNA-dependent DNA polymerase)
TRINITY_DN100614_c0_g1_i1	1.00341	0.772751	2.80546	0.76876	2.68684	0.759177	0	0	0	0.433056	0	0	0	0	TRINITY_DN100614_c0_g1	-	SecA DEAD-like domain
TRINITY_DN10062_c8_g1_i1	5.59256	27.6553	8.8469	47.583	49.6548	67.4784	14.329	14.5919	18.8161	10.4169	15.7158	13.2937	15.0134	19.3348	TRINITY_DN10062_c8_g1	-	Reverse transcriptase (RNA-dependent DNA polymerase)
TRINITY_DN100625_c0_g1_i1	13.234	15.7973	3.2376	2.02783	4.72489	3.50447	1.16429	3.41699	2.31324	1.42789	3.01962	2.39077	3.97067	4.11776	TRINITY_DN100625_c0_g1	-	transposition
TRINITY_DN10064_c0_g1_i17	40.1951	70.275	13.3006	12.1544	59.2351	116.114	14.7971	19.233	14.8206	15.3914	17.1525	12.8427	61.3264	126.221	TRINITY_DN10064_c0_g1	atg9b	Autophagy protein Apg9
TRINITY_DN10064_c1_g1_i5	90.6203	92.7775	49.7343	43.1662	60.6467	38.5848	33.4036	31.6573	22.2664	17.0675	22.959	18.6535	31.8393	26.3411	TRINITY_DN10064_c1_g1	L1TD1	L1 transposable element RBD-like domain
TRINITY_DN10064_c1_g2_i1	2.82134	3.72477	0.281723	0.823452	1.07925	1.11813	0.551586	0.693776	0.670962	0.289916	0.797025	0.242708	0.705421	1.02185	TRINITY_DN10064_c1_g2	L1TD1	L1 transposable element RBD-like domain
TRINITY_DN100642_c2_g1_i2	1.89911	2.9251	1.81015	1.58727	2.92788	1.95936	1.21512	1.06985	1.552	1.49023	1.57572	0.779731	2.46051	2.50689	TRINITY_DN100642_c2_g1	-	K02A2.6-like
TRINITY_DN100642_c2_g2_i1	0.71066	0	0.496738	0.18149	0.211438	0	0	0	0	0	0.108102	0	0.177687	0	TRINITY_DN100642_c2_g2	-	K02A2.6-like
TRINITY_DN100646_c0_g1_i1	3.9741	5.10092	1.38891	2.02983	2.95597	2.50566	1.94239	2.56526	1.32315	0.28586	3.47598	1.4957	1.73888	2.2899	TRINITY_DN100646_c0_g1	-	-
TRINITY_DN10068_c0_g1_i13	3.57317	4.68822	1.29504	1.01392	2.00808	1.40179	1.08667	0.820077	2.90807	1.48501	1.38902	1.19538	1.68753	2.01313	TRINITY_DN10068_c0_g1	-	Reverse transcriptase (RNA-dependent DNA polymerase)
TRINITY_DN100692_c0_g1_i1	7.22887	6.12384	1.01057	1.66151	2.58091	1.09387	0.847969	0.746593	1.08306	0.311987	0.329885	0.652962	0.542231	1.49952	TRINITY_DN100692_c0_g1	-	Reverse transcriptase (RNA-dependent DNA polymerase)
TRINITY_DN1007_c0_g1_i2	19.1735	15.6071	9.16078	7.25188	15.9222	12.2112	5.05337	4.95056	3.99991	5.28969	4.26409	5.04219	11.4691	9.73331	TRINITY_DN1007_c0_g1	-	SCAN domain
TRINITY_DN1007_c1_g1_i2	91.8746	64.2955	10.2822	16.3122	50.5618	28.0196	10.8226	17.5915	13.2109	13.0873	15.4869	12.9377	25.7461	20.1643	TRINITY_DN1007_c1_g1	FKTN	Fukutin isoform
TRINITY_DN10070_c0_g1_i9	17.4013	20.5921	8.60323	5.52789	14.7742	10.2757	7.71683	6.13677	7.84264	6.96061	7.16626	4.21705	7.95889	7.33664	TRINITY_DN10070_c0_g1	ATN1	Atrophin 1
TRINITY_DN10070_c0_g2_i4	31.1102	19.6735	25.1045	14.9211	14.6742	10.9078	13.3512	8.35915	10.2316	4.9122	5.07859	4.3408	23.1458	13.2914	TRINITY_DN10070_c0_g2	-	RNA-directed DNA polymerase from mobile element jockey-like
TRINITY_DN10070_c1_g1_i5	9.454	14.157	5.50681	14.8887	13.1263	12.3188	4.31271	4.88202	6.29531	3.62684	3.59523	4.03255	2.75775	2.54215
TRINITY_DN100716_c0_g1_i1	2.10352	0.971983	0.294064	0.322321	0	0.318303	0	0	0.420212	0.181569	0	0	0	0.290895	TRINITY_DN100716_c0_g1	-	Retrotransposon gag protein
TRINITY_DN10073_c0_g1_i1	0.414683	0.574844	0.0579712	0.190625	0.444161	0	0.194575	0.128485	0.207099	0.0357942	0.264934	0.112371	0.0622101	0.401425	TRINITY_DN10073_c0_g1	DEAF1	deformed epidermal autoregulatory factor 1
TRINITY_DN100730_c0_g1_i1	0	0	0.748271	1.64035	0.955511	0	0	0	0	0.462018	0	0	0.802986	0.740206	TRINITY_DN100730_c0_g1	ABHD14A	hydrolase activity
TRINITY_DN100731_c0_g2_i1	1.92632	2.96701	2.01969	0.737922	0	1.45745	0.564907	1.98949	0	0.415684	0.439532	2.17498	1.44491	0	TRINITY_DN100731_c0_g2	-	-
TRINITY_DN100736_c0_g1_i1	2.03723	0.522973	0.474661	0.520272	0.606122	0	0.398288	0.350672	0	0.293078	0	0	0.509369	0	TRINITY_DN100736_c0_g1	-	K02A2.6-like
TRINITY_DN10074_c0_g1_i3	1.84567	3.61271	3.11771	2.00324	6.04042	4.30565	5.99893	4.64635	3.45658	3.05349	4.42187	3.16061	2.07663	2.92459	TRINITY_DN10074_c0_g1	TMEM181	transmembrane protein 181
TRINITY_DN100754_c0_g1_i1	4.87163	5.25247	12.9397	8.95773	4.34827	1.47434	0.571457	1.00628	1.94637	1.26151	0	0.880079	1.46167	3.36848	TRINITY_DN100754_c0_g1	-	-
TRINITY_DN100758_c0_g1_i1	2.73286	0.701549	0	0.697926	0.813091	3.44613	0.534289	0	0.454945	0.393154	0.415709	0.411419	1.3666	1.25976	TRINITY_DN100758_c0_g1	-	Reverse transcriptase (RNA-dependent DNA polymerase)
TRINITY_DN10076_c0_g1_i10	1.61644	1.65981	0.484226	0.294865	0.687041	0.582378	0.406314	0.516734	0.615067	0.498307	0.245884	0.347638	0.808318	0.479007	TRINITY_DN10076_c0_g1	-	-
TRINITY_DN100770_c0_g1_i1	26.4602	15.8493	10.2751	5.25581	14.8703	15.5709	11.4958	3.03644	11.2569	4.22956	7.60275	7.9669	21.3178	18.2958	TRINITY_DN100770_c0_g1	-	Reverse transcriptase (RNA-dependent DNA polymerase)
TRINITY_DN100770_c0_g2_i1	2.15476	1.65943	0	0	0.961637	1.63028	2.5276	0.556355	1.07612	0	0.983312	0.486582	1.61627	1.4899	TRINITY_DN100770_c0_g2	-	Reverse transcriptase (RNA-dependent DNA polymerase)
TRINITY_DN100773_c0_g1_i1	0	0	0	0	0	0.60124	0.466082	0	1.1906	0	0	0	0	0	TRINITY_DN100773_c0_g1	-	Integrase core domain
TRINITY_DN100775_c0_g1_i1	0.772149	0	0	0	0	0	0	0	0	0	0.117455	0	0.193061	0	TRINITY_DN100775_c0_g1	ABCA1	ATP-binding cassette sub-family A
TRINITY_DN100776_c0_g1_i1	1.26846	4.88437	3.10321	0	1.13219	1.43957	2.23192	1.63757	0.950235	0.821172	2.31542	1.14576	2.85439	1.31561	TRINITY_DN100776_c0_g1	MYPOP	proximal promoter DNA-binding transcription repressor activity, RNA polymerase II-specific
TRINITY_DN100787_c0_g1_i1	89.9675	73.8545	136.137	4.54473	92.6565	65.0771	48.7083	3.57377	39.0062	63.1498	3.60933	9.82324	95.664	87.5011	TRINITY_DN100787_c0_g1	-	K02A2.6-like
TRINITY_DN10079_c0_g1_i3	3.07905	2.25558	1.46979	2.58916	3.55264	1.87505	0.836886	0.736835	1.3502	0.810287	1.43938	1.08535	1.57727	1.40203	TRINITY_DN10079_c0_g1	RALGAPB	Ral GTPase-activating protein subunit
TRINITY_DN10081_c0_g1_i3	2.44144	2.99125	1.62895	0.765207	0.990527	0.923595	0.976326	0.343842	0.609648	1.48474	0.607712	1.10264	1.58158	1.53466	TRINITY_DN10081_c0_g1	HOXD3	homeobox protein
TRINITY_DN100810_c0_g1_i1	2.09652	6.45833	2.44238	3.74791	3.11882	0	2.45929	5.77407	1.74506	0.603217	2.87021	4.41869	7.86292	2.89927	TRINITY_DN100810_c0_g1	SYT2	inositol 1,3,4,5 tetrakisphosphate binding
TRINITY_DN100813_c0_g1_i2	46.3458	36.5265	18.6589	19.5462	21.8484	11.0673	9.67709	11.8265	7.23153	10.1392	15.0812	12.4343	16.4028	11.3062	TRINITY_DN100813_c0_g1	ZNFX1	AAA domain
TRINITY_DN100817_c0_g1_i1	0.572645	1.32302	0.400268	0	0	0	0	0	0	0	0	0	0	0.395954	TRINITY_DN100817_c0_g1	PRX	Domain present in PSD-95, Dlg, and ZO-1/2.
TRINITY_DN10082_c1_g2_i2	30.7198	85.4844	52.2975	135.044	66.4162	104.126	45.5645	43.3605	61.2995	40.0691	45.2339	43.7805	44.7539	65.6114
TRINITY_DN100829_c0_g1_i2	3.62944	3.01013	1.36603	2.35289	1.49517	1.2674	0.982488	1.58589	2.37033	0.843452	1.52887	1.76527	0.837666	1.15826	TRINITY_DN100829_c0_g1	-	Reverse transcriptase (RNA-dependent DNA polymerase)
TRINITY_DN100835_c0_g1_i1	134.899	166.904	93.5191	144.863	138.172	133.855	63.5558	58.2416	84.4896	49.1533	73.6708	73.4099	111.969	89.453	TRINITY_DN100835_c0_g1	-	zinc finger
TRINITY_DN10085_c0_g1_i9	7.09001	7.11775	37.5223	42.195	3.72919	3.73584	14.9257	9.87232	4.29962	27.5394	33.3948	22.1288	1.1396	1.22559	TRINITY_DN10085_c0_g1	FOXF1	forkhead box
TRINITY_DN10085_c1_g1_i1	11.4158	8.95141	11.824	5.40672	2.4084	1.57039	28.9733	33.0124	15.7561	8.59962	21.9747	15.8891	3.26946	4.73604	TRINITY_DN10085_c1_g1	FOXA2	respiratory basal cell differentiation
TRINITY_DN100859_c0_g1_i1	2.39531	0	0	0.611721	0	0.604096	0	1.23693	0	0.689187	0	0.360602	0	0	TRINITY_DN100859_c0_g1	ZBTB20	zinc finger and BTB
TRINITY_DN100859_c0_g2_i1	0.898776	0.69217	0.628228	0.688596	0.802221	0	0	0	0	0	0	0	0	0	TRINITY_DN100859_c0_g2	ZBTB20	Zinc finger and BTB
TRINITY_DN100859_c0_g3_i1	2.02985	2.50117	1.13506	1.55516	1.08707	0.307155	0.952428	0.838565	0.810989	1.05126	1.11157	1.4668	0.609028	1.68424	TRINITY_DN100859_c0_g3	ZBTB20	zinc finger and BTB
TRINITY_DN10086_c0_g1_i1	23.6243	16.3929	1.12716	0.49419	3.38245	0.610037	1.22954	0.249819	0.362407	0.800359	0.40474	0.218489	0.72575	0.167252	TRINITY_DN10086_c0_g1	RFX4	RFX DNA-binding domain
TRINITY_DN10087_c1_g1_i5	20.6586	16.1563	3.47007	5.03045	9.29109	5.21008	8.45343	14.6375	5.99838	2.90286	6.35803	4.26727	5.52564	4.42925	TRINITY_DN10087_c1_g1	Tcam1	Intercellular adhesion molecule (ICAM), N-terminal domain
TRINITY_DN100870_c0_g1_i2	3.56155	3.65712	1.77818	1.29937	0.908266	2.69466	1.3926	0.875797	1.60929	1.09793	0.928738	1.53192	3.56198	2.9317	TRINITY_DN100870_c0_g1	ABHD14A	hydrolase activity
TRINITY_DN10088_c0_g1_i3	9.38243	11.5497	40.1751	21.0556	12.6606	8.10484	46.0601	14.9167	23.5763	5.1015	10.0804	6.33947	28.0953	16.6529	TRINITY_DN10088_c0_g1	EGFR	Furin-like cysteine rich region
TRINITY_DN10088_c1_g2_i2	7.85379	5.74598	0.823448	4.81373	2.45352	5.64505	1.84255	2.4334	3.92231	0.508436	1.97122	1.95088	3.24009	2.44372	TRINITY_DN10088_c1_g2	-	Ribonuclease H protein
TRINITY_DN10088_c5_g1_i2	72.7567	42.4765	1.77661	1.80128	4.31046	3.22112	1.78891	1.41098	1.87233	0.603331	0.869924	1.17663	3.0981	2.1529	TRINITY_DN10088_c5_g1	ANKEF1	Ankyrin repeat and EF-hand
TRINITY_DN10089_c1_g1_i11	12.3461	9.12769	8.85979	16.0171	12.3421	6.35188	3.18611	3.14523	2.38412	2.69971	5.70918	3.12251	20.1266	10.244	TRINITY_DN10089_c1_g1	-	Reverse transcriptase (RNA-dependent DNA polymerase)
TRINITY_DN10089_c3_g1_i1	20.3209	13.6935	3.55099	2.59481	22.6723	6.40616	1.98643	4.8096	2.96001	1.4617	1.93195	3.05922	1.90532	2.34181	TRINITY_DN10089_c3_g1	-	Reverse transcriptase (RNA-dependent DNA polymerase)
TRINITY_DN100893_c0_g1_i1	3.50148	5.39316	1.22374	4.02398	5.46931	1.32461	1.54026	2.26019	1.31152	0.755593	1.99735	1.18604	3.93965	1.81582	TRINITY_DN100893_c0_g1	-	Reverse transcriptase (RNA-dependent DNA polymerase)
TRINITY_DN1009_c0_g1_i2	1.13852	1.21679	3.70293	2.90165	1.20286	1.00204	0.613249	0.527936	1.20681	0.320893	0.455938	0.47222	1.04571	0.803293	TRINITY_DN1009_c0_g1	KMT2C	FY-rich domain, N-terminal region
TRINITY_DN1009_c0_g2_i1	0.123855	0.0953838	0.0865723	0	0	0	0.145286	0.255833	0.185565	0	0.0565205	0	0	0	TRINITY_DN1009_c0_g2	KMT2C	FY-rich domain, N-terminal region
TRINITY_DN100941_c1_g1_i1	0	0	0	0	0	0	0	0	0	0	0	0	0	0	TRINITY_DN100941_c1_g1	NPEPPS	Peptidase family M1 domain
TRINITY_DN100968_c0_g1_i1	2.54653	2.45144	8.4549	9.26735	0.56824	0	0.74679	0.986266	0.635889	0.824283	0.871572	0	0.955067	0.880397	TRINITY_DN100968_c0_g1	-	Ribonuclease H protein
TRINITY_DN10098_c0_g1_i1	205.197	157.738	22.1807	25.3691	74.3359	43.1782	20.1567	10.4927	14.5324	33.8866	19.4035	22.9986	18.2517	17.9522	TRINITY_DN10098_c0_g1	LANCL2	lanC-like protein 2
TRINITY_DN100980_c0_g1_i1	1.98901	2.29768	1.39028	0	0	0	0	0	0.993342	0.858425	1.81534	0.898306	0.745969	0.687647	TRINITY_DN100980_c0_g1	-	Reverse transcriptase (RNA-dependent DNA polymerase)
TRINITY_DN1010_c0_g1_i1	5.78046	4.85637	1.71412	2.28144	5.15946	2.253	0.71916	0.633184	1.04976	0.680388	1.1191	0.711997	1.97085	2.18012	TRINITY_DN1010_c0_g1	CCDC3	negative regulation of tumor necrosis factor-mediated signaling pathway
TRINITY_DN1010_c1_g1_i1	9.78073	11.3419	32.2968	23.2556	44.553	32.9176	9.8906	9.6951	8.87098	33.236	3.53992	11.0179	10.8782	19.8222	TRINITY_DN1010_c1_g1	STC2	Stanniocalcin family
TRINITY_DN101030_c0_g1_i1	0.686005	0.528309	0	0	0	0	0	0	0.342602	0	0	0	0	0.474336	TRINITY_DN101030_c0_g1	MRC2	Mannose receptor
TRINITY_DN101030_c0_g2_i1	0	0	0	0	0	0	0	0	0	0	0	0	0	0	TRINITY_DN101030_c0_g2	MRC2	C-type mannose receptor 2
TRINITY_DN101030_c0_g3_i1	0	1.82304	0	0	0	0.597006	0	0	0	0	0	0	0	0	TRINITY_DN101030_c0_g3	MRC2	Mannose receptor
TRINITY_DN10104_c0_g1_i6	0	0.675024	0.306333	0.335769	0.586761	0	0.64261	1.24473	0.328308	0	0.599987	0.494829	1.64366	1.36364	TRINITY_DN10104_c0_g1	-	Zgc 162396
TRINITY_DN101041_c0_g1_i1	10.5705	6.51249	0.738859	3.23943	3.77397	4.79857	6.19977	3.27515	2.63954	0.912414	2.89428	3.34181	3.17154	3.65448	TRINITY_DN101041_c0_g1	-	-
TRINITY_DN10105_c0_g1_i9	114.791	90.8692	40.9177	28.031	97.1528	57.0932	75.1058	43.2186	46.3654	30.9885	25.6705	18.1763	38.764	49.9634	TRINITY_DN10105_c0_g1	-	Endonuclease-reverse transcriptase
TRINITY_DN10105_c1_g2_i3	51.276	38.2922	24.618	33.7295	43.4559	23.9041	185.609	153.256	139.421	12.0709	44.199	23.3919	13.2091	17.5483	TRINITY_DN10105_c1_g2	-	RNA-directed DNA polymerase from mobile element jockey-like
TRINITY_DN10105_c3_g3_i1	5.19808	3.51794	1.65153	1.44818	2.67131	1.78766	1.47818	0.406708	0.865334	0.407893	0.575058	0.853685	0.827068	0.871321	TRINITY_DN10105_c3_g3	B3GNT3	UDP-GlcNAc betaGal beta-1,3-N-acetylglucosaminyltransferase 3
TRINITY_DN10108_c0_g1_i1	137.472	80.5169	20.1066	17.9182	30.4031	22.9971	15.2943	12.4559	7.40684	12.5906	14.5401	12.2555	26.4057	26.4823	TRINITY_DN10108_c0_g1	DYM	Dyggve-Melchior-Clausen syndrome protein
TRINITY_DN101099_c0_g1_i1	3.60153	3.69816	1.67827	2.7593	1.42872	4.84427	3.52058	1.03323	8.59359	0.863534	2.374	1.80731	2.10115	1.93687	TRINITY_DN101099_c0_g1	-	-
TRINITY_DN1011_c0_g1_i1	87.6867	453.243	74.208	91.1579	701.951	386.606	58.7018	37.0622	11.7295	86.8282	125.269	87.3352	197.096	132.885	TRINITY_DN1011_c0_g1	COL1A2	Collagen alpha-2(I) chain
TRINITY_DN10111_c0_g1_i3	1.56658	1.20646	0.469289	0	0.399508	0	0.787561	0.115568	1.00591	0.0965871	0.204257	0.404297	0.335736	0.154744	TRINITY_DN10111_c0_g1	LARP1B	Tandem repeat in fly CG14066 (La related protein), human KIAA0731 and worm R144.7. Unknown function.
TRINITY_DN10112_c0_g1_i4	0.366168	2.53796	3.07134	0.841617	1.30732	0.831125	0.859053	0.945441	0.18287	0.316065	0.668395	0.165374	4.11989	1.51912	TRINITY_DN10112_c0_g1	-	AIG1 family
TRINITY_DN101127_c0_g2_i1	2.02191	1.16784	2.11991	1.54908	3.60939	2.6771	2.07529	1.04411	2.27199	2.18156	1.15336	2.05462	0.379154	0.699022	TRINITY_DN101127_c0_g2	MXRA5	corticospinal neuron axon guidance through spinal cord
TRINITY_DN10114_c0_g1_i2	1.56658	2.75762	284.545	75.4429	0.99877	0.338648	12.0759	4.04487	2.57065	0.386348	0.817026	0.606446	27.1946	14.5459	TRINITY_DN10114_c0_g1	GBP1	Interferon-induced guanylate-binding protein
TRINITY_DN10114_c0_g2_i1	2.77804	6.4183	8.25263	2.12839	4.95918	4.20371	4.0734	3.58642	1.73424	3.29713	1.90161	2.50932	14.5865	10.0845	TRINITY_DN10114_c0_g2	GBP1	Guanylate-binding protein, C-terminal domain
TRINITY_DN10114_c1_g1_i18	4.66402	4.87469	16.5332	6.1257	3.56825	1.76439	10.5513	3.78476	1.4974	1.4378	3.34462	1.95597	32.9853	7.83196
TRINITY_DN10116_c0_g1_i2	396.344	354.333	1.6556	0.453672	1.5856	1.79207	0.810375	0.203855	0.591456	0.340749	0.360297	0.356579	0.29611	0.13648	TRINITY_DN10116_c0_g1	CALB2	Calbindin
TRINITY_DN10118_c0_g1_i53	113.715	106.579	50.1149	38.5791	71.1382	51.7227	32.8588	36.6797	30.3107	39.8665	36.2186	23.1938	85.2965	51.1888	TRINITY_DN10118_c0_g1	-	-
TRINITY_DN101189_c0_g2_i1	8.27937	2.97553	0	0	0	0.83522	0	0	0	0	0	0	0.414019	1.5266	TRINITY_DN101189_c0_g2	-	Reverse transcriptase (RNA-dependent DNA polymerase)
TRINITY_DN10119_c0_g2_i1	155.127	139.788	93.1199	76.5891	135.351	115.335	48.1786	42.1617	38.0404	98.8788	70.8823	81.6628	126.143	103.614	TRINITY_DN10119_c0_g2	TMPO	Lamina-associated polypeptide 2
TRINITY_DN1012_c0_g1_i1	1.58451	1.85946	1.16028	3.5841	4.78163	3.99612	2.96503	5.10423	2.18558	1.59565	7.33412	3.81664	4.75411	2.08687	TRINITY_DN1012_c0_g1	-	SCAN domain
TRINITY_DN101204_c0_g1_i1	0.0684747	0.316404	0.430763	0.367232	0.183355	0.0518078	0.0401615	0	0.0341974	0.0591052	0	0.0927767	0.154087	0.0946934	TRINITY_DN101204_c0_g1	-	ATP-binding cassette sub-family A member 1-like
TRINITY_DN101209_c0_g1_i1	2.85673	0.733347	0	0.72956	0	0.720466	0.558506	0	0.475566	0	0.434551	0.430067	0.714271	2.63371	TRINITY_DN101209_c0_g1	-	Reverse transcriptase (RNA-dependent DNA polymerase)
TRINITY_DN101221_c0_g1_i1	1.70788	2.86971	1.62788	6.06664	2.91023	4.11148	2.09446	2.0846	3.6444	2.01026	2.19644	2.03353	1.86337	2.57653	TRINITY_DN101221_c0_g1	-	-
TRINITY_DN101238_c0_g1_i1	1.21157	1.1404	0.0940958	0.206275	0.480626	0.814816	0.236867	0.139033	0.0672306	0.348595	0.0614324	0.425589	0.403905	0.651571	TRINITY_DN101238_c0_g1	CHRNA2	Cholinergic receptor, nicotinic, alpha 2
TRINITY_DN10125_c0_g1_i7	22.0917	16.0214	11.9752	14.557	11.1527	11.5004	7.21521	6.75174	8.42751	5.19808	4.7615	3.92697	8.98593	9.21861	TRINITY_DN10125_c0_g1	-	Reverse transcriptase (RNA-dependent DNA polymerase)
TRINITY_DN10126_c0_g1_i26	70.2206	23.5621	39.9446	11.5653	66.1655	3.87503	28.063	18.7921	4.50987	28.5029	25.4021	10.2873	63.5904	23.7644	TRINITY_DN10126_c0_g1	TRIM44	Tripartite motif-containing
TRINITY_DN101267_c0_g1_i1	1.27327	0.980574	0.444995	0	0	0	0	0.657511	0.317945	0.274761	0.581048	0	0.955067	0	TRINITY_DN101267_c0_g1	-	K02A2.6-like
TRINITY_DN10127_c0_g2_i1	4.83658	2.97982	0.676136	0	6.90718	2.92748	4.82244	5.74447	4.58938	3.13109	2.20715	5.8978	0.362788	1.3377	TRINITY_DN10127_c0_g2	PRSS57	Belongs to the peptidase S1 family
TRINITY_DN101272_c0_g1_i1	8.51462	2.85101	0.258763	0.283629	0.991291	0.280093	1.30277	0.191171	0.369768	0	0.337878	0	0.833054	0.255974	TRINITY_DN101272_c0_g1	-	-
TRINITY_DN101285_c0_g1_i1	6.02271	3.47868	0.78933	0.865178	0.671961	1.13919	0.220776	0.971909	0.18799	0	0.343553	0.170004	0.282349	1.0411	TRINITY_DN101285_c0_g1	-	RNA-directed DNA polymerase from mobile element jockey-like
TRINITY_DN1013_c0_g1_i5	31.0775	22.8028	6.38563	9.56147	18.2013	17.3417	6.26717	6.99218	6.02899	7.67437	9.49191	7.77304	11.4413	10.0392	TRINITY_DN1013_c0_g1	RFX5	RNA polymerase II proximal promoter sequence-specific DNA binding
TRINITY_DN10130_c0_g1_i2	105.032	87.7279	52.2277	23.9636	81.5132	62.6681	34.312	16.7501	30.7594	40.8306	26.1682	32.2637	42.7229	41.5187	TRINITY_DN10130_c0_g1	GATAD1	GATA zinc finger
TRINITY_DN101324_c0_g2_i1	18.9516	3.07266	0	0	0.890298	0	0	0	0	0	0	0	0	0	TRINITY_DN101324_c0_g2	-	K02A2.6-like
TRINITY_DN101348_c1_g1_i1	3.27624	2.52311	0.916012	0	0	0.495759	0.768626	0	0.981724	0.282795	0	0	0	0	TRINITY_DN101348_c1_g1	-	Reverse transcriptase (RNA-dependent DNA polymerase)
TRINITY_DN10135_c0_g1_i1	4.39402	12.4078	11.2616	4.48862	4.57563	35.4614	4.29527	4.53811	2.92592	6.63736	7.01815	20.1757	81.8486	18.7358	TRINITY_DN10135_c0_g1	-	C-terminus of histone H2A
TRINITY_DN101352_c0_g1_i1	2.02903	0.520868	16.5463	0	2.41473	0.511719	0.793371	0.698523	0.337776	1.1676	0	0.30546	1.01464	1.87062	TRINITY_DN101352_c0_g1	Gucy1b2	Belongs to the adenylyl cyclase class-4 guanylyl cyclase family
TRINITY_DN101357_c0_g2_i1	7.72741	2.70503	0.245514	0	1.25405	1.59451	0.412022	0.906912	1.22792	0.303184	0.160289	0.158635	2.10773	3.64302	TRINITY_DN101357_c0_g2	FAM126A	phosphatidylinositol phosphorylation
TRINITY_DN101357_c0_g3_i1	11.6919	6.19041	1.53233	1.39965	3.2612	3.04084	1.28578	2.64148	2.73709	0.473067	1.83409	1.1551	1.09625	4.54744	TRINITY_DN101357_c0_g3	FAM126A	phosphatidylinositol phosphorylation
TRINITY_DN101362_c0_g1_i1	10.7738	6.63773	10.5429	11.556	7.69309	5.706	3.1595	18.3597	8.0709	5.11478	5.89987	6.81215	3.23253	14.1541	TRINITY_DN101362_c0_g1	-	-
TRINITY_DN10137_c0_g1_i1	23.5855	46.8594	5.26437	8.65535	6.72238	10.047	2.44116	5.52681	1.78169	2.22401	11.2153	14.143	348.176	259.97
TRINITY_DN10138_c0_g1_i3	0.26827	0.413203	0	0.205535	0	0	0.157345	0.277068	0.133978	0	0.122423	0	0.402454	0.185495	TRINITY_DN10138_c0_g1	CHAC2	Catalyzes the cleavage of glutathione into 5-oxo-L- proline and a Cys-Gly dipeptide. Acts specifically on glutathione, but not on other gamma-glutamyl peptides
TRINITY_DN10139_c0_g3_i2	0.437306	1.57164	0.509447	0.335041	0.780652	1.65432	0.427478	0.451647	0.582393	0.314557	0.598686	0.329171	0.765379	0.403165	TRINITY_DN10139_c0_g3	MBLAC1	Metallo-beta-lactamase domain containing 1
TRINITY_DN101391_c0_g1_i1	0	0	0	0	0	0	0	0	0	0	0.178368	0	0	0.540523	TRINITY_DN101391_c0_g1	SAMD9L	sterile alpha motif
TRINITY_DN1014_c0_g1_i1	342.347	213.056	0.595259	2.05058	0.86871	1.74888	0.7849	1.75907	1.64047	0.525059	2.66487	1.31869	0.821295	1.59829	TRINITY_DN1014_c0_g1	GLRB	Belongs to the ligand-gated ion channel (TC 1.A.9) family
TRINITY_DN10140_c0_g1_i5	6.5521	5.04593	2.42868	2.66205	3.18993	1.35199	1.10629	1.23036	0.347054	3.64184	1.85743	2.37629	2.60627	1.4415	TRINITY_DN10140_c0_g1	CENPE	Belongs to the TRAFAC class myosin-kinesin ATPase superfamily. Kinesin family
TRINITY_DN10141_c2_g1_i4	6.07303	15.7848	7.95925	25.9396	20.7338	26.8798	10.9529	10.1923	11.4495	8.25623	15.4505	12.3426	13.5521	18.0565	TRINITY_DN10141_c2_g1	-	Reverse transcriptase (RNA-dependent DNA polymerase)
TRINITY_DN101410_c0_g2_i1	0	0	0	0	0	0	0	0	0	0	0	0	0	0.159852	TRINITY_DN101410_c0_g2	TRAF3	TNF receptor-associated factor 3
TRINITY_DN10142_c4_g1_i1	3.43587	3.96907	0.800535	3.07111	2.55563	3.03283	6.04557	2.66141	8.29364	0	4.70382	1.81038	30.497	10.6908
TRINITY_DN10142_c5_g1_i1	0.982872	0.756934	1.37402	0.753026	0.877282	1.48728	0.57647	0.507552	0	1.27258	0	0	0.737244	0	TRINITY_DN10142_c5_g1	-	transposition, RNA-mediated
TRINITY_DN101454_c0_g1_i1	7.50318	5.20054	4.72012	0	5.35769	3.97382	1.32022	0	1.49888	2.5906	1.36961	1.69435	3.37684	1.03761	TRINITY_DN101454_c0_g1	L1TD1	L1 transposable element RBD-like domain
TRINITY_DN10149_c0_g1_i1	2.55169	1.7031	3.68607	17.3341	11.6915	3.34637	5.288	0.263537	0.594698	2.42279	1.24208	0.691459	7.656	9.29229	TRINITY_DN10149_c0_g1	KLK13	Belongs to the peptidase S1 family
TRINITY_DN1015_c0_g1_i89	258.328	145.295	10.2908	7.53814	10.0961	6.03141	4.14903	5.26627	3.04868	5.05224	6.78413	5.3194	8.43062	6.23209	TRINITY_DN1015_c0_g1	MADD	death domain
TRINITY_DN101515_c0_g1_i1	8.5915	4.54886	5.25463	0.822795	1.91713	0	1.25976	0.277289	0.804512	0	0.245043	1.21257	1.6111	1.48514	TRINITY_DN101515_c0_g1	-	Reverse transcriptase (RNA-dependent DNA polymerase)
TRINITY_DN101519_c0_g1_i2	27.4402	14.5285	8.39133	7.88372	7.65384	7.78544	2.5147	3.54251	7.70854	3.33078	9.00031	4.64736	5.78887	6.52213	TRINITY_DN101519_c0_g1	-	K02A2.6-like
TRINITY_DN101519_c1_g1_i2	9.79312	4.68822	2.22007	1.41948	3.77991	1.40179	1.70762	1.36679	1.05748	1.59924	1.20785	1.43446	1.58827	1.83012	TRINITY_DN101519_c1_g1	-	SCAN domain
TRINITY_DN10153_c0_g2_i1	0.47646	0.917334	0	0.547558	0.425274	0.180244	0	0.246042	0.237952	0.102816	0.543574	0.430372	0.178694	0.49417	TRINITY_DN10153_c0_g2	GNA11	Guanine nucleotide-binding protein subunit alpha-11
TRINITY_DN10153_c0_g3_i1	2.63022	3.64608	0.551543	1.20908	2.81719	1.99002	0.617066	0.679119	0.52543	0.340549	0.600143	0.23758	1.38104	2.54612	TRINITY_DN10153_c0_g3	-	Reverse transcriptase (RNA-dependent DNA polymerase)
TRINITY_DN101558_c0_g1_i2	3.86815	2.97896	2.43339	5.33444	5.52415	5.5606	3.4031	3.995	3.47727	4.00664	6.70779	4.71688	3.48176	3.74447	TRINITY_DN101558_c0_g1	-	Reverse transcriptase (RNA-dependent DNA polymerase)
TRINITY_DN10157_c0_g1_i22	129.037	85.9593	41.0386	35.0959	124.965	81.0323	29.1377	18.3245	65.7322	17.821	13.8381	11.9469	21.7777	31.2279	TRINITY_DN10157_c0_g1	-	Reverse transcriptase (RNA-dependent DNA polymerase)
TRINITY_DN10157_c1_g1_i13	25.0004	18.9034	8.73742	5.74621	17.6489	13.7566	6.79837	5.0467	12.5991	3.72739	3.73379	3.07938	6.47818	6.286	TRINITY_DN10157_c1_g1	-	Friend virus susceptibility protein
TRINITY_DN10158_c0_g1_i1	44.5379	36.8367	31.4074	46.3381	21.2879	17.5465	10.1243	9.5263	7.9627	10.5777	13.7101	15.473	13.0467	9.29335	TRINITY_DN10158_c0_g1	IFT20	Intraflagellar transport protein 20
TRINITY_DN10159_c0_g2_i1	0.103684	0.239548	0.217419	0.317748	0.0925449	0.706021	0	0.160626	0.569594	0.0894965	0.189262	0.140481	0	0.215075	TRINITY_DN10159_c0_g2	FOXK1	Forkhead box K1
TRINITY_DN10159_c0_g3_i3	290.836	227.62	258.895	332.561	242.476	159.653	101.323	198.729	65.787	202.926	357.993	271.243	186.11	133.14	TRINITY_DN10159_c0_g3	FOXK2	forkhead box
TRINITY_DN10159_c0_g6_i1	18.6296	14.16	8.26596	2.54432	12.0735	2.8803	3.51549	3.09521	1.49672	3.53071	3.6963	2.52413	5.89334	6.16066	TRINITY_DN10159_c0_g6	FOXK1	Forkhead box protein K1
TRINITY_DN10159_c0_g8_i1	3.39538	6.92939	9.96788	4.94259	6.36429	9.11971	1.99144	2.01637	2.45877	2.71097	4.0286	2.45355	2.80153	6.8084	TRINITY_DN10159_c0_g8	L1TD1	transposition, RNA-mediated
TRINITY_DN1016_c0_g1_i2	125.096	94.8345	6.48969	8.31965	47.1054	23.5387	11.7508	12.6451	7.59246	42.1794	35.5555	23.6144	68.9499	45.7642	TRINITY_DN1016_c0_g1	PPP2R5B	Belongs to the phosphatase 2A regulatory subunit
TRINITY_DN101615_c0_g1_i2	1.08784	1.67554	2.28114	0	2.91292	4.93834	1.27607	1.12351	2.71642	0.469494	0.992858	0	0.815979	0	TRINITY_DN101615_c0_g1	-	Reverse transcriptase (RNA-dependent DNA polymerase)
TRINITY_DN101637_c0_g1_i1	4.57337	7.92464	5.9938	7.88372	52.5564	6.92039	4.69411	2.36167	3.99702	2.22052	2.86966	3.35642	3.00164	9.88201	TRINITY_DN101637_c0_g1	CCDC155	Coiled-coil region of CCDC155 or KASH
TRINITY_DN10164_c1_g1_i5	0.294732	0.453961	0	0.112904	0.526139	0.111497	0	0	0	0	0.268999	0.0665557	0.331615	0.407584	TRINITY_DN10164_c1_g1	GBX1	Gastrulation brain homeobox 1
TRINITY_DN10164_c1_g2_i1	1.01707	1.69709	0.592428	0.519485	2.72342	2.6933	0.397686	0.525213	0.84657	0.804746	0.696203	0.153115	5.59458	2.10976	TRINITY_DN10164_c1_g2	HOXA1	abducens nerve formation
TRINITY_DN10164_c1_g3_i1	0	0.975034	0.44248	0	0	0.957907	0	0	0	0	0	0.285901	0.474835	0	TRINITY_DN10164_c1_g3	GBX2	Homeobox protein GBX-2
TRINITY_DN10164_c1_g4_i1	0.499469	0.57698	0.349119	0.382667	0.222905	0.377897	0.146473	0.128962	0.124721	0	0.455859	0.225577	0.374647	0.172678	TRINITY_DN10164_c1_g4	HOXB2	homeobox protein
TRINITY_DN10164_c2_g1_i1	0.442293	0.908321	0.206103	0.451815	1.97389	0.669275	0.345882	0.380664	0.147259	0	0.336396	0.199755	0.66352	1.32523	TRINITY_DN10164_c2_g1	lbx2	Homeobox domain
TRINITY_DN10166_c0_g1_i2	4.21468	4.04073	1.50305	0.922591	1.38192	3.44913	1.16032	0.932764	1.11687	1.26216	1.09905	1.43733	3.09688	2.26002	TRINITY_DN10166_c0_g1	SLC25A22	Belongs to the mitochondrial carrier (TC 2.A.29) family
TRINITY_DN101660_c0_g1_i1	2.01283	0.930077	0.281386	0	0.359318	0.30458	0.472222	0	0.201048	0	0	0	0.301961	0	TRINITY_DN101660_c0_g1	-	K02A2.6-like
TRINITY_DN101678_c0_g1_i2	5.86508	5.64605	1.02489	0	0.981561	0.832032	1.07499	1.32506	1.28149	0.632819	0.669124	0.827773	0.824878	1.52077	TRINITY_DN101678_c0_g1	-	-
TRINITY_DN101678_c1_g1_i1	3.12852	4.68485	1.70083	3.06272	2.79243	1.97253	1.63105	1.61556	1.56243	0.900148	1.74495	1.41295	2.34668	2.40357	TRINITY_DN101678_c1_g1	-	-
TRINITY_DN10169_c0_g1_i1	2.64382	3.4904	1.58398	1.44682	4.04536	0.285758	1.55064	1.5603	0.754493	0.489013	3.1024	1.53519	2.83301	1.30576	TRINITY_DN10169_c0_g1	PYCARD	myosin I binding
TRINITY_DN1017_c0_g1_i2	0.760733	1.13266	0.496288	1.67079	0.95061	1.26625	0.624654	0.445219	0.861156	0.350208	0.462875	0.503908	1.1032	0.911745	TRINITY_DN1017_c0_g1	OSBPL7	Oxysterol-binding protein-related protein 7
TRINITY_DN101703_c0_g1_i1	2.32464	1.79026	0.324975	0.356203	0.41498	0.703525	1.09075	0.960348	1.16096	0.200655	0.424334	0.419955	0.348738	0.642946	TRINITY_DN101703_c0_g1	ABHD14A	hydrolase activity
TRINITY_DN10171_c0_g1_i2	10.5639	8.6486	3.59221	1.74995	11.8075	3.31227	2.51185	6.33981	1.47342	3.6556	5.38539	2.96578	19.1316	10.134	TRINITY_DN10171_c0_g1	TGM1	Transglutaminase 1
TRINITY_DN10173_c0_g1_i3	0.426036	3.60911	0.595582	0.326407	0	0	0	0.440007	1.06385	0.18387	0.777676	0.769651	2.55653	1.47291
TRINITY_DN10173_c0_g2_i1	2.18985	4.21615	0	0	0.977298	1.65684	0	2.26167	1.09365	0.472553	1.49899	0	2.46389	1.51417	TRINITY_DN10173_c0_g2	-	Zinc finger protein
TRINITY_DN10175_c0_g1_i3	1.03565	0.911519	0.103414	0.226703	1.1885	0.559693	0.867749	0.687608	1.32999	0.255412	0.87771	0.668194	1.77562	1.84139	TRINITY_DN10175_c0_g1	WFS1	Wolframin ER transmembrane glycoprotein
TRINITY_DN101750_c7_g1_i1	0	1.14292	0	0	1.32464	2.24569	0	1.91593	0	0.320251	1.01587	0	0.556595	2.05232	TRINITY_DN101750_c7_g1	-	Reverse transcriptase (RNA-dependent DNA polymerase)
TRINITY_DN101782_c0_g1_i2	23.3088	16.807	9.40059	20.513	16.2019	16.8551	10.5497	10.8862	9.08601	4.39779	11.5217	8.55209	7.42673	9.24222
TRINITY_DN101788_c0_g2_i1	1.70631	0.657034	0.596338	0	0	0	0	0	0	0.368208	0	0	0	0	TRINITY_DN101788_c0_g2	-	K02A2.6-like
TRINITY_DN10179_c0_g1_i1	22.8046	18.4554	22.9194	29.5143	21.9647	20.9581	9.33245	13.0403	7.46396	8.50758	12.6998	10.7649	23.1456	17.0599	TRINITY_DN10179_c0_g1	GFM1	translation elongation factor activity
TRINITY_DN1018_c0_g1_i2	1095.85	1431.52	3070.5	3089.21	2279.48	2292.49	1837.28	1671.58	1783.7	1962.15	1455.06	1893.25	2709.93	2134.55	TRINITY_DN1018_c0_g1	DDX21	GUCT (NUC152) domain
TRINITY_DN10180_c0_g1_i1	4.37841	11.0354	6.53818	14.4854	15.2769	19.575	7.70401	7.09131	8.64719	11.252	7.8106	10.3366	8.50908	8.53188	TRINITY_DN10180_c0_g1	-	-
TRINITY_DN101802_c1_g1_i1	9.34492	3.59838	0.576346	2.31634	3.67985	4.15903	2.09565	2.41284	1.78444	4.38899	3.01024	1.73785	2.2678	3.23076	TRINITY_DN101802_c1_g1	HERC1	HECT and RLD domain containing E3 ubiquitin protein ligase family member 1
TRINITY_DN101806_c0_g1_i2	2.24095	0.57527	0	0	0	0	0	0	1.11917	0	0.340881	0	0	0.5165	TRINITY_DN101806_c0_g1	-	K02A2.6-like
TRINITY_DN10181_c0_g1_i2	30.6108	24.9064	3.56047	3.82897	7.33456	5.52642	2.2266	2.05967	1.70395	0.58071	1.29384	0.82472	17.7343	10.0679	TRINITY_DN10181_c0_g1	SPIRE1	Kinase non-catalytic C-lobe domain
TRINITY_DN10182_c0_g1_i1	13.7224	26.642	6.77063	12.9872	37.9799	28.0062	8.45423	5.77617	9.67512	9.00801	15.2081	11.666	20.4997	19.4551	TRINITY_DN10182_c0_g1	HNRNPUL1	Heterogeneous nuclear ribonucleoprotein U-like
TRINITY_DN10182_c1_g1_i1	6.54134	10.8014	9.26812	7.85607	9.09981	5.21668	7.98427	3.53009	1.3244	2.3399	5.16342	2.92768	3.44788	2.97458	TRINITY_DN10182_c1_g1	PDGFC	growth factor C
TRINITY_DN10182_c2_g1_i2	1.01146	1.5579	0	0.774929	2.10653	0.765269	0.197746	0.522316	0.8419	0	0.461575	0.15227	0	0.233124	TRINITY_DN10182_c2_g1	KIAA1429	mRNA alternative polyadenylation
TRINITY_DN10183_c0_g3_i8	24.8471	26.6028	1.8356	1.39292	15.3261	18.6464	1.42177	1.35612	6.6585	1.39494	1.75152	2.64579	6.81862	13.9678	TRINITY_DN10183_c0_g3	PFN4	Belongs to the profilin family
TRINITY_DN101843_c0_g1_i4	0.897443	1.15191	0.0929327	0.229191	0.771363	0.377224	0.0974749	0.102986	0.199199	0.186489	0.136514	0.150117	0.398912	0.41369	TRINITY_DN101843_c0_g1	ITPR1	Inositol 1,4,5-trisphosphate receptor, type 1
TRINITY_DN101843_c0_g2_i1	0.639275	0.537078	0.162488	0.0445254	0.570598	0.131911	0.102258	0.150054	0.174144	0.175573	0.31825	0.262472	0.305146	0.241105	TRINITY_DN101843_c0_g2	ITPR2	Inositol 1,4,5-trisphosphate receptor type 2
TRINITY_DN10185_c0_g1_i18	189.106	112.915	40.4697	21.3814	58.3703	27.4179	25.8961	39.1476	32.2436	21.2128	36.3058	21.822	29.9941	37.7294
TRINITY_DN10186_c0_g1_i6	0.869484	0.937455	0.243101	0.666153	0.776075	0.13157	0.407972	0.808198	0.347387	0.0750511	0.476141	0.235614	3.3914	1.44289	TRINITY_DN10186_c0_g1	-	Belongs to the short-chain dehydrogenases reductases (SDR) family
TRINITY_DN10186_c2_g1_i1	0	2.89242	1.96891	2.87748	0	0	0	0.484868	0	0.405234	1.71393	0	4.93006	3.89539	TRINITY_DN10186_c2_g1	ADAM28	Disintegrin and metalloproteinase domain-containing protein 28
TRINITY_DN10188_c0_g1_i1	131.016	110.079	4.22791	5.669	33.5464	33.0124	5.88978	5.45858	2.66887	3.80172	10.8803	9.09715	12.9945	22.3329	TRINITY_DN10188_c0_g1	dally	Cell surface proteoglycan that bears heparan sulfate
TRINITY_DN101893_c0_g1_i3	6.16529	4.95448	1.77998	4.72352	2.27296	2.83935	1.10053	1.66108	2.54356	1.33042	2.1407	1.1501	1.508	1.48277	TRINITY_DN101893_c0_g1	L1TD1	L1 transposable element RBD-like domain
TRINITY_DN101895_c0_g1_i1	4.93521	3.80072	3.83291	1.26037	4.40502	2.90419	1.92972	1.41585	3.28629	3.54993	6.25598	3.71485	4.11317	0.37916	TRINITY_DN101895_c0_g1	-	Reverse transcriptase (RNA-dependent DNA polymerase)
TRINITY_DN101897_c0_g1_i1	18.5821	19.0095	14.3456	20.6113	14.3579	8.81322	16.2667	27.3551	12.3274	6.70308	14.555	11.6491	8.32137	9.01317	TRINITY_DN101897_c0_g1	-	Ribonuclease H protein
TRINITY_DN1019_c0_g1_i4	4.23535	48.0114	1.66073	2.33475	14.7526	26.7689	1.4844	1.22692	2.03782	1.15916	2.21562	1.86618	112.16	175.069	TRINITY_DN1019_c0_g1	ATP2A1	positive regulation of endoplasmic reticulum calcium ion concentration
TRINITY_DN1019_c2_g1_i8	70.6217	39.2527	5.92952	4.49535	10.5374	6.09737	7.17296	6.05989	2.8597	1.80007	3.80669	2.9373	4.87837	5.67009	TRINITY_DN1019_c2_g1	GULP1	PTB domain-containing engulfment adapter protein
TRINITY_DN10190_c0_g1_i2	1.45045	1.81517	1.77422	1.8058	2.58926	1.23458	0.425356	1.02989	1.17712	0.234747	0.413691	0.655075	2.31194	1.62973
TRINITY_DN10191_c1_g1_i6	43.1389	51.7743	25.2831	30.5521	22.3617	15.9268	25.3451	28.8986	20.5077	9.05312	18.367	13.4239	37.8067	41.3086
TRINITY_DN10193_c0_g1_i4	73.0136	46.349	20.2184	9.47213	26.4427	12.5309	13.2712	7.46852	10.0189	6.94663	7.87741	5.47835	17.8474	16.1294	TRINITY_DN10193_c0_g1	-	-
TRINITY_DN101948_c0_g1_i2	39.4656	30.3056	0.398638	1.22344	0.203618	0.517797	1.07039	0.412311	0.0569646	0.295366	0.364363	0.154544	1.28336	0.946419	TRINITY_DN101948_c0_g1	TCERG1L	Transcription elongation regulator
TRINITY_DN10195_c0_g1_i1	930.254	1021.73	1194.3	1025.01	1050.61	972.516	708.702	707.595	562.743	907.555	879.1	840.271	1223.83	703.452	TRINITY_DN10195_c0_g1	TUBAL3	Tubulin is the major constituent of microtubules. It binds two moles of GTP, one at an exchangeable site on the beta chain and one at a non-exchangeable site on the alpha chain
TRINITY_DN10196_c0_g4_i1	70.6324	42.5991	18.0431	15.6477	29.8765	24.0374	11.8125	13.623	17.85	13.9565	12.0387	12.1707	17.4475	21.3792	TRINITY_DN10196_c0_g4	-	Reverse transcriptase (RNA-dependent DNA polymerase)
TRINITY_DN10196_c5_g1_i1	21.8695	14.9709	5.09546	0	7.95262	3.06415	5.22573	1.25482	3.23614	3.14618	1.47852	1.46326	4.86048	6.16066
TRINITY_DN101967_c0_g1_i1	4.1646	7.78906	1.24756	2.27907	5.8413	1.35039	1.39577	0.921679	0.891371	3.08121	2.44349	2.95566	7.14018	4.11371	TRINITY_DN101967_c0_g1	CHAT	choline O-acetyltransferase
TRINITY_DN10198_c0_g1_i1	0.212647	0.0409413	0.0743182	0.285109	0	0.120666	0.218262	0.219621	0.106199	0.0458876	0.121301	0.096039	0.0398763	0.0367586	TRINITY_DN10198_c0_g1	ERMP1	endoplasmic reticulum metallopeptidase 1
TRINITY_DN101980_c0_g1_i1	7.55659	11.736	26.8497	20.8421	18.9978	24.9655	14.6997	10.4059	12.2651	16.9588	7.75892	11.7174	13.5091	17.765
TRINITY_DN1020_c0_g1_i2	151.264	52.8917	21.8054	8.24482	44.2491	2.56154	6.80815	7.61767	1.26812	3.28764	5.07644	2.51202	47.5252	16.972	TRINITY_DN1020_c0_g1	ANKRD13D	GPCR-chaperone
TRINITY_DN10200_c0_g1_i1	22.0365	24.3571	8.93859	7.34814	52.8926	24.3612	52.9714	150.647	33.0161	14.7833	45.1228	25.732	5.30996	8.05276	TRINITY_DN10200_c0_g1	PXDC1	PX domain-containing protein 1
TRINITY_DN10201_c0_g1_i13	57.6177	35.3007	14.4708	17.5592	19.4156	10.9866	12.4503	14.1541	8.94128	8.00372	10.6718	10.1666	10.7609	9.55668	TRINITY_DN10201_c0_g1	KLHL5	actin binding
TRINITY_DN10202_c0_g1_i1	1.52603	1.28207	2.03636	0.531438	0.495304	0.314888	2.92922	2.43575	2.35565	0.0598736	0.696394	0.313276	0	0.191849	TRINITY_DN10202_c0_g1	SHC2	Phosphotyrosine interaction domain (PTB/PID)
TRINITY_DN102027_c0_g1_i1	32.094	22.1147	8.26482	1.29414	39.9538	7.66807	3.46751	3.92524	6.74874	6.19662	8.09379	4.5773	4.43458	1.75195	TRINITY_DN102027_c0_g1	TDRD7	Tudor domain
TRINITY_DN102031_c0_g1_i2	129.597	71.2157	18.4003	13.9627	19.2791	12.2566	11.0849	12.1996	17.8662	8.15676	11.3969	7.92601	17.7205	13.5348	TRINITY_DN102031_c0_g1	-	transposition
TRINITY_DN10206_c0_g1_i5	0	0.504132	0.45756	0	0.292143	0.247638	0.575909	0	0	0	0.149364	0.147822	0	0.452629	TRINITY_DN10206_c0_g1	C9orf171	Domain of unknown function (DUF4483)
TRINITY_DN10209_c0_g1_i10	0.668205	0.920865	0.122911	0.107778	0.439467	0.18626	0.804452	0.272415	0.421531	0.121426	0.176539	0	0.0263797	0.218856	TRINITY_DN10209_c0_g1	UNC79	unc-79 homolog
TRINITY_DN10209_c0_g2_i1	0.203908	0.549621	0.142528	0.0781118	0.637008	0.385691	0.0597976	0.105297	0.152752	0.176007	0.232631	0.276276	0.458849	0.211488	TRINITY_DN10209_c0_g2	PLOD2	5-dioxygenase 2
TRINITY_DN10209_c1_g1_i4	93.1048	65.4868	1.9192	1.46616	2.82207	3.21053	0.878403	0.859321	1.37125	0.430912	1.17705	1.54068	2.99569	1.84099	TRINITY_DN10209_c1_g1	ELAVL2	RNA binding
TRINITY_DN1021_c0_g1_i1	3.29459	0.869913	13.1592	17.4526	1.09224	1.63805	1.38023	6.12474	0.188042	0.812511	6.44343	5.05904	24.9243	4.68625	TRINITY_DN1021_c0_g1	-	-
TRINITY_DN10210_c0_g1_i8	10.4836	11.4677	3.22051	6.19025	3.03964	4.19327	2.81982	4.13785	2.86794	2.04613	3.99185	2.41261	3.20556	2.95494	TRINITY_DN10210_c0_g1	DSG2	Cadherin repeats.
TRINITY_DN102123_c0_g1_i1	5.84595	3.75176	0.681035	0	0	0.737172	0	0	0.486594	0.420504	0.444628	0.44004	0	0	TRINITY_DN102123_c0_g1	-	Reverse transcriptase (RNA-dependent DNA polymerase)
TRINITY_DN10214_c0_g1_i2	191.665	163.309	199.123	79.8938	193.954	84.6279	168.793	126.652	107.067	96.0454	96.7701	69.9869	105.749	90.2308	TRINITY_DN10214_c0_g1	ERV3-1	-
TRINITY_DN102143_c0_g1_i1	5.52866	1.27733	1.15933	0.423577	0	0	0	0	0.55222	0.477216	0.252297	0	0	0.382278	TRINITY_DN102143_c0_g1	KCNH4	Potassium voltage-gated channel, subfamily H
TRINITY_DN10216_c0_g1_i31	117.816	50.7491	11.3989	4.58973	17.8236	9.56864	8.58883	7.73389	17.2861	5.17095	4.1007	3.15652	6.98995	10.5857
TRINITY_DN10216_c2_g1_i1	45.4031	109.192	56.7906	183.692	120.865	154.282	59.7999	83.9121	102.634	57.0669	86.8763	70.8704	77.0752	83.1662	TRINITY_DN10216_c2_g1	-	substituted 2 bases at 2 genomic stop codons
TRINITY_DN10218_c0_g1_i2	1.69769	1.77437	3.39043	3.43751	1.62354	0.917476	1.20909	0.751441	0.908413	0	0.830068	0.492901	1.27342	1.76079	TRINITY_DN10218_c0_g1	-	K02A2.6-like
TRINITY_DN10219_c0_g1_i3	44.694	25.0327	7.10005	1.67619	4.32401	0.945883	1.28319	2.17886	0.546315	1.28145	1.21234	0.846938	4.21988	4.10606	TRINITY_DN10219_c0_g1	PTPRS	Protein tyrosine phosphatase, receptor type S
TRINITY_DN1022_c0_g1_i32	81.1623	78.1086	39.1733	79.43	36.8032	59.435	32.2449	33.2848	36.3324	24.8011	37.2542	38.7962	36.3498	44.486	TRINITY_DN1022_c0_g1	-	-
TRINITY_DN10220_c0_g1_i1	4117.83	2610.43	7.85099	7.26081	15.2469	11.862	4.46047	1.02712	3.15532	0.353469	170.375	114.085	3.33492	2.34609	TRINITY_DN10220_c0_g1	CHGB	Granin (chromogranin or secretogranin)
TRINITY_DN10221_c0_g1_i5	15.0134	13.7529	3.31392	2.66373	64.7457	3.58709	2.22457	1.63219	1.34174	2.52362	3.10111	1.28474	7.82373	6.99351
TRINITY_DN10221_c1_g1_i4	92.6558	38.4118	6.95978	4.30873	11.9321	9.13782	7.67846	6.95093	8.51806	19.6164	11.9065	15.4062	6.98461	4.01612	TRINITY_DN10221_c1_g1	HTR7	Belongs to the G-protein coupled receptor 1 family
TRINITY_DN102212_c0_g1_i10	108.075	103.087	51.2304	32.3005	104.497	98.1474	42.5119	30.6889	33.2024	26.2085	21.0153	25.2657	72.1262	75.4007	TRINITY_DN102212_c0_g1	CARKD	Catalyzes the dehydration of the S-form of NAD(P)HX at the expense of ATP, which is converted to ADP. Together with NAD(P)HX epimerase, which catalyzes the epimerization of the S- and R-forms, the enzyme allows the repair of both epimers of NAD(P)HX, a damaged form of NAD(P)H that is a result of enzymatic or heat-dependent hydration
TRINITY_DN102239_c0_g1_i1	2.07069	2.12625	0.482458	1.05764	0	0	2.02415	2.1386	2.7577	0	0	0	1.03547	0.477258	TRINITY_DN102239_c0_g1	SEMA4G	semaphorin domain
TRINITY_DN10224_c0_g1_i1	124.04	127.161	253.161	53.0703	233.65	69.2689	54.3272	37.434	24.5376	18.1922	21.0737	14.1871	182.659	265.098	TRINITY_DN10224_c0_g1	SLC25A11	Belongs to the mitochondrial carrier (TC 2.A.29) family
TRINITY_DN102261_c0_g1_i1	0.825903	0	4.04103	10.757	0	0	0.484405	0	0	0	0.376896	0	0	0	TRINITY_DN102261_c0_g1	myo15b	MyTH4 domain
TRINITY_DN102273_c0_g1_i1	6.46993	10.6448	3.08343	7.88602	6.56235	3.33759	3.27725	5.01158	3.08431	3.30002	7.6497	4.78153	4.63245	5.287	TRINITY_DN102273_c0_g1	-	-
TRINITY_DN102291_c0_g1_i3	3.20517	1.54274	0.840133	0	0	1.21251	0	0.413785	0.400178	0	0.182833	0	0.601043	1.66216	TRINITY_DN102291_c0_g1	ABHD14A	hydrolase activity
TRINITY_DN1023_c0_g1_i3	1.26672	1.7737	9.86031	16.8514	1.07925	1.13265	1.51968	0.921732	1.46653	0.248499	0.604338	0.832141	1.1661	0.915685	TRINITY_DN1023_c0_g1	PPARD	peroxisome proliferator-activated receptor delta
TRINITY_DN10234_c0_g1_i1	91.2336	86.5034	154.126	100.49	124.898	99.2376	92.8431	53.5372	62.1912	31.7557	39.363	36.7628	83.2756	80.8612	TRINITY_DN10234_c0_g1	-	Belongs to the enoyl-CoA hydratase isomerase family
TRINITY_DN10234_c1_g1_i1	19.84	19.0365	32.5098	30.65	15.6765	10.3354	12.1134	10.6652	7.39071	6.31671	8.68283	7.71187	27.568	16.6419	TRINITY_DN10234_c1_g1	SLC35B3	UAA transporter family
TRINITY_DN102359_c0_g1_i1	1.03217	0.529931	0.240488	0.263597	0.614187	0.260312	1.00897	0	2.06192	0.148489	0	0.155388	0	0.951586	TRINITY_DN102359_c0_g1	-	WGS project CABT00000000 data, contig
TRINITY_DN10237_c0_g1_i10	28.2261	10.7003	2.06472	0.670554	4.24779	3.14543	1.21917	0.875683	1.25667	2.03032	1.57266	1.4082	1.80538	2.04246	TRINITY_DN10237_c0_g1	SMARCC2	SWI SNF complex subunit SMARCC2
TRINITY_DN102377_c0_g1_i1	2.09434	0.806453	0.731954	3.20916	0.934675	2.37686	1.22837	1.08151	1.04595	0.903886	1.43361	2.3647	1.57095	2.89626	TRINITY_DN102377_c0_g1	L1TD1	L1 transposable element dsRBD-like domain
TRINITY_DN10238_c1_g1_i5	12.7189	10.4948	5.71517	2.08812	12.9743	8.59204	6.39414	2.34571	1.588	2.35255	2.69481	1.23092	5.1109	1.88453	TRINITY_DN10238_c1_g1	-	Reverse transcriptase (RNA-dependent DNA polymerase)
TRINITY_DN1024_c0_g1_i10	63.7391	44.6307	12.5902	13.2667	38.2902	19.7179	11.8659	12.2896	8.93044	8.56247	12.5878	9.7659	17.1007	14.3498	TRINITY_DN1024_c0_g1	RHOT1	Ras homolog family member T1
TRINITY_DN10240_c1_g1_i1	0.576376	0.798986	0.402876	0.529907	0.205782	0	0.338053	0.178583	0.287851	0.0995019	0.10521	0.104125	0.0864669	0.159413	TRINITY_DN10240_c1_g1	-	Reverse transcriptase (RNA-dependent DNA polymerase)
TRINITY_DN10240_c1_g2_i1	7.41602	6.17748	2.96209	1.39145	2.83685	1.83214	1.59782	0.859708	2.11639	2.02489	0.897864	0.478476	2.83811	0.941839	TRINITY_DN10240_c1_g2	-	Reverse transcriptase (RNA-dependent DNA polymerase)
TRINITY_DN10241_c0_g1_i2	1.96001	1.88682	0.228335	1.00111	1.74945	1.11221	0.383193	1.01215	0.815718	0.352463	0.149074	0.442605	0.612579	1.12937
TRINITY_DN10241_c0_g2_i1	11.1761	6.62076	2.40365	9.87985	6.13873	3.25223	5.04227	7.54708	2.57608	1.48413	4.70783	3.8827	3.86912	1.18887	TRINITY_DN10241_c0_g2	-	-
TRINITY_DN10241_c2_g1_i1	4.40361	2.26089	5.64308	2.24921	4.58562	4.99764	6.45697	1.89501	1.83269	0.63351	2.34449	1.32588	1.10104	2.53739	TRINITY_DN10241_c2_g1	-	-
TRINITY_DN102414_c0_g1_i1	8.82263	8.15343	3.08343	5.40755	12.5997	12.0153	7.24446	4.10038	7.93109	1.90386	6.03924	6.37538	3.97067	2.44016	TRINITY_DN102414_c0_g1	-	-
TRINITY_DN102417_c1_g1_i1	0.715196	0.550791	0	0.547946	0	0	0	0	0	0	0.652752	0	0	0	TRINITY_DN102417_c1_g1	-	-
TRINITY_DN102419_c0_g1_i1	1.12141	1.29544	0.783844	0.429583	1.5014	0.212114	0.986586	1.88205	0.840074	0.725974	0.511749	0.253234	0	0.969245	TRINITY_DN102419_c0_g1	-	K02A2.6-like
TRINITY_DN10242_c2_g1_i1	5.4994	8.2613	8.77945	11.3396	10.0596	5.23957	3.82279	7.64312	4.30622	2.57857	5.39104	3.80224	6.3149	9.24817	TRINITY_DN10242_c2_g1	-	K02A2.6-like
TRINITY_DN10243_c3_g1_i8	26.3986	23.7186	8.61099	10.7868	18.0647	9.32079	1.54832	7.72489	5.27355	7.97526	7.62968	6.35869	9.90069	9.12663	TRINITY_DN10243_c3_g1	-	RNA-directed DNA polymerase from mobile element jockey-like
TRINITY_DN10245_c0_g1_i6	48.7221	30.1097	8.67634	5.64502	13.2122	9.24085	50.1057	29.6503	23.9016	3.23723	13.4798	7.7046	4.53091	8.44514	TRINITY_DN10245_c0_g1	PCSK6	Proprotein convertase subtilisin kexin type
TRINITY_DN10246_c0_g1_i3	7.73164	11.2849	32.1168	31.5924	12.3561	7.96679	14.5975	14.7916	9.85552	9.81989	10.7865	6.55143	53.0235	26.221	TRINITY_DN10246_c0_g1	TMC6	TMC domain
TRINITY_DN102465_c0_g1_i1	0.873664	1.85028	0.458006	1.67339	1.36466	1.98304	0.768626	0.563947	1.19988	2.16809	1.49509	1.67695	0.327664	0.604093	TRINITY_DN102465_c0_g1	-	Ribonuclease H protein
TRINITY_DN10247_c0_g1_i2	29.0684	31.579	11.7587	9.80859	20.5357	19.3726	6.16669	4.75876	6.45554	11.2909	5.02385	6.81555	35.9998	36.6491	TRINITY_DN10247_c0_g1	DHPS	Deoxyhypusine synthase
TRINITY_DN102480_c0_g1_i1	1.07394	0.827066	0	0	0	0	0	2.21831	0	0	0.490085	0	0	0	TRINITY_DN102480_c0_g1	-	Ribonuclease H protein
TRINITY_DN102484_c0_g1_i1	2.50619	2.4126	0.218972	0	1.67771	1.42213	0.18374	0.161773	0.469361	0.405612	0	0.141485	0.704951	1.29967	TRINITY_DN102484_c0_g1	-	RNA-directed DNA polymerase from mobile element jockey-like
TRINITY_DN10249_c0_g4_i1	25.6028	15.4922	7.32551	9.10721	8.47544	6.91822	3.38282	6.9375	4.32069	3.15708	5.58506	4.54266	7.22805	6.27387	TRINITY_DN10249_c0_g4	TRIM32	Tripartite motif containing 32
TRINITY_DN1025_c0_g1_i3	5.50293	12.7138	1.94347	2.92905	43.7405	18.2756	2.92179	2.54257	2.57468	1.29999	2.51123	1.88361	13.73	23.0302	TRINITY_DN1025_c0_g1	MYOM1	Myomesin 1
TRINITY_DN1025_c1_g1_i1	13.7254	17.3512	9.7748	33.9279	43.2247	61.9156	12.1512	13.908	18.3653	10.5061	14.536	9.00589	11.655	17.5483	TRINITY_DN1025_c1_g1	-	K02A2.6-like
TRINITY_DN1025_c1_g3_i1	2.72794	3.26799	3.60169	8.36001	7.03408	8.48512	3.02218	4.22609	5.90362	2.09304	2.62808	1.64271	4.54712	5.65868	TRINITY_DN1025_c1_g3	-	K02A2.6-like
TRINITY_DN1025_c3_g1_i1	2.86811	4.56486	2.27205	4.54128	4.09598	3.61667	1.57004	2.36973	2.29181	1.40288	2.61769	2.24525	3.15531	2.24757	TRINITY_DN1025_c3_g1	PPAPDC2	lipid phosphatase activity
TRINITY_DN1025_c4_g1_i2	7.91958	10.8428	3.69043	2.02252	8.63962	5.32617	4.12885	2.72643	1.31839	1.13932	4.01562	0.794836	3.30023	3.04221	TRINITY_DN1025_c4_g1	-	K02A2.6-like
TRINITY_DN102504_c0_g1_i1	0.405479	1.24908	0.283422	0	0.723837	0	0.23782	0	0	0	0	0	0	0	TRINITY_DN102504_c0_g1	-	Integrase core domain
TRINITY_DN102521_c0_g2_i1	3.69387	2.84474	0	0.56601	0.659408	0	0	0	1.10687	0.318843	0.674271	0.667313	0	0	TRINITY_DN102521_c0_g2	-	retrotransposable element tf2 155 kda protein type 1-like
TRINITY_DN102521_c1_g1_i1	0	0.343787	0	0	0	0	0	0	0.222941	0	0	0	0	0	TRINITY_DN102521_c1_g1	-	-
TRINITY_DN10253_c1_g1_i1	4.87707	2.88919	10.8825	0.431141	13.5617	7.66379	3.85064	0.774924	3.2788	6.55746	0.770407	1.60963	5.62807	3.63164	TRINITY_DN10253_c1_g1	L1TD1	transposition, RNA-mediated
TRINITY_DN10253_c4_g1_i1	31.575	30.1426	8.85112	14.6155	21.284	14.06	10.4171	13.9274	8.70584	7.16852	9.531	8.17001	13.0756	10.4614	TRINITY_DN10253_c4_g1	L1TD1	L1 transposable element RBD-like domain
TRINITY_DN10254_c0_g1_i2	157.874	114.088	42.1143	38.1504	60.8932	32.0353	27.2018	25.2863	16.4928	26.897	27.4952	24.3126	48.8434	24.5524	TRINITY_DN10254_c0_g1	WDR82	WD repeat-containing protein 82
TRINITY_DN102549_c0_g3_i1	0	1.04174	0.472751	2.07271	1.20737	0.511719	0.396685	0	0.675553	0.291899	0.925935	0.30546	0.507319	0	TRINITY_DN102549_c0_g3	-	K02A2.6-like
TRINITY_DN10255_c0_g1_i6	2.14342	3.34267	1.16111	2.05272	1.57835	2.47311	0.691433	0.996171	0.669037	0.439407	1.10041	1.11325	2.693	3.85337	TRINITY_DN10255_c0_g1	EXOSC10	Exosome component 10
TRINITY_DN10255_c0_g2_i1	132.374	119.446	153.88	236.497	122.717	93.9209	93.0227	121.117	109.521	78.1355	116.106	101.822	118.114	78.959	TRINITY_DN10255_c0_g2	-	RNA-directed DNA polymerase from mobile element jockey-like
TRINITY_DN10255_c1_g2_i1	0.670943	1.03342	0.468976	0	2.99432	2.53817	0.787037	0	0	0.289568	0.918543	0.909064	0.503269	0.463922	TRINITY_DN10255_c1_g2	-	RNA-directed DNA polymerase from mobile element jockey-like
TRINITY_DN102557_c1_g1_i1	0.802249	0	0	0	0	0	0.470531	0	1.20197	0	0	0	0	0	TRINITY_DN102557_c1_g1	-	K02A2.6-like
TRINITY_DN102576_c0_g1_i4	2.67049	3.10362	1.28967	0.669598	3.33704	1.94702	0.996727	0.476394	1.30944	0.502928	0.465308	0.460507	1.16545	1.37649	TRINITY_DN102576_c0_g1	-	Reverse transcriptase (RNA-dependent DNA polymerase)
TRINITY_DN102576_c0_g2_i2	1.57198	1.81593	0.915655	0.602186	0.467702	0.594679	0.460996	0.541178	0.654228	0.113074	0.239122	0	0.393044	0.362315	TRINITY_DN102576_c0_g2	-	K02A2.6-like
TRINITY_DN102576_c1_g2_i1	4.41132	0.679453	0.616685	0.675944	1.57496	1.33504	0.517461	1.82239	1.32185	0	0.402616	0.398461	0.661778	1.22008	TRINITY_DN102576_c1_g2	-	zinc finger
TRINITY_DN10258_c1_g1_i2	1.9099	1.144	1.03832	0.32517	1.32589	0.802792	0.49786	1.20544	0.423926	0.732696	1.1621	0.383368	0.318356	1.02713	TRINITY_DN10258_c1_g1	-	-
TRINITY_DN10258_c1_g2_i4	17.3714	13.3781	34.2997	39.2957	3.848	1.96667	1.74768	5.07457	0.759901	2.29842	3.96366	2.51973	15.4079	19.2884	TRINITY_DN10258_c1_g2	GPRC5C	G-protein coupled receptor activity
TRINITY_DN102589_c0_g1_i1	0.811938	3.12647	0	0.622065	0	0	0.952428	0	0.405495	1.7521	0.370523	0.733399	0.609028	0	TRINITY_DN102589_c0_g1	-	K02A2.6-like
TRINITY_DN10259_c0_g1_i3	25.3556	19.3675	18.1571	6.97754	15.8883	7.98679	8.80146	7.37513	5.94384	6.69984	9.20947	7.2448	14.5165	8.8018	TRINITY_DN10259_c0_g1	MED26	TFIIS helical bundle-like domain
TRINITY_DN1026_c0_g1_i6	38.8527	36.8692	38.9703	13.3629	14.9774	9.51043	9.20681	2.79522	7.35898	5.71054	4.61096	4.1016	13.4888	11.1035	TRINITY_DN1026_c0_g1	-	-
TRINITY_DN1026_c0_g2_i1	19.8935	29.443	4.17727	2.19525	13.8835	17.467	25.0162	6.84862	18.3166	1.66061	2.61514	2.29236	8.22855	10.9816	TRINITY_DN1026_c0_g2	-	Reverse transcriptase (RNA-dependent DNA polymerase)
TRINITY_DN1026_c5_g1_i1	4.72252	5.4554	11.966	27.653	5.79587	4.4025	2.52253	5.00804	2.02157	9.17175	2.50145	2.81842	15.7507	5.13131	TRINITY_DN1026_c5_g1	UHRF1	E3 ubiquitin-protein ligase UHRF1
TRINITY_DN10260_c1_g1_i4	4.3206	7.32027	10.6305	1.32409	8.17564	5.36108	6.99411	1.07095	3.53875	5.14658	0.788672	2.02939	18.0191	10.5159	TRINITY_DN10260_c1_g1	L1TD1	L1 transposable element RBD-like domain
TRINITY_DN10260_c1_g2_i2	6.62865	9.2694	4.6333	9.62247	7.47352	8.31471	3.37625	4.05357	4.61721	3.38782	4.1394	2.75738	3.92534	5.30705	TRINITY_DN10260_c1_g2	-	L1 transposable element RBD-like domain
TRINITY_DN102602_c0_g2_i4	7.24835	1.39553	2.53323	6.94164	3.23483	3.42755	2.12564	2.33939	1.80997	1.56414	5.37508	0.818402	2.03885	5.63834	TRINITY_DN102602_c0_g2	-	Endonuclease-reverse transcriptase
TRINITY_DN102606_c0_g1_i1	1.32601	0	0	1.52387	0	0.501626	0	0	0	0	0.302557	0.299435	0.497313	0	TRINITY_DN102606_c0_g1	-	HEPN domain
TRINITY_DN102606_c0_g3_i1	0.353834	0	0	0.542178	1.26329	2.40939	0.415058	1.09631	1.06026	0.610837	0.968821	2.23725	0.265408	0.733973	TRINITY_DN102606_c0_g3	-	HEPN domain
TRINITY_DN10261_c0_g1_i2	0.121636	0.0936752	0.0850216	0.0931915	0.217138	0.138045	0	0.0628127	0.0911208	0	0.0555081	0.0549353	0	0.126158	TRINITY_DN10261_c0_g1	G2E3	G2 M phase-specific E3 ubiquitin-protein ligase
TRINITY_DN102638_c0_g1_i1	4.37422	2.52652	1.58755	0.902274	1.50165	1.14561	0.690725	1.2163	0.756193	0.435657	1.15163	0.683845	5.80497	2.26841	TRINITY_DN102638_c0_g1	L1TD1	transposition, RNA-mediated
TRINITY_DN10264_c0_g1_i4	140.768	107.038	120.867	103.302	69.2242	38.3956	163.095	138.437	87.7909	22.9266	55.9324	36.6801	79.4701	41.7243	TRINITY_DN10264_c0_g1	mfsd14a	MFS_1 like family
TRINITY_DN10266_c2_g1_i3	1144.5	582.072	308.411	163.088	266.36	124.359	181.349	237.937	155.427	105.825	137.411	101.006	152.596	169.544	TRINITY_DN10266_c2_g1	-	protein heterodimerization activity
TRINITY_DN102670_c0_g1_i1	0	0.715115	0	0	0	0	0	0	0	0.801513	0	0.419375	0	0	TRINITY_DN102670_c0_g1	CDHR4	Cadherin repeats.
TRINITY_DN10268_c0_g1_i6	81.2677	68.3878	32.9498	34.3671	90.3658	127.464	39.9661	36.1901	31.2378	113.005	78.4432	91.6037	80.0505	88.0768
TRINITY_DN10269_c1_g1_i1	22.8072	12.1599	2.69784	0.403238	3.28844	1.72558	1.44057	0.724772	1.05141	1.06004	0.640487	0.871581	2.10553	1.577	TRINITY_DN10269_c1_g1	L1TD1	L1 transposable element RBD-like domain
TRINITY_DN1027_c0_g1_i2	45.5611	36.9318	27.7751	16.0153	8.14484	6.80614	6.94627	3.00779	4.9451	6.98276	3.04194	3.74127	89.1753	55.8911	TRINITY_DN1027_c0_g1	SLC35A2	Solute carrier family 35 (UDP-galactose transporter), member A2
TRINITY_DN102705_c0_g1_i1	9.98443	1.53785	0	0	0	0	0.390401	0	0	0	0.607511	0	0	0	TRINITY_DN102705_c0_g1	LRP1B	alpha-2 macroglobulin receptor activity
TRINITY_DN10271_c0_g1_i12	1.6259	1.753	0.389647	0.249135	0.373172	0.281177	0.108984	0.215899	0.1624	0.140342	0.0635973	0.146862	0.174224	0.0963619	TRINITY_DN10271_c0_g1	ATP9B	phospholipid-translocating ATPase activity
TRINITY_DN102717_c0_g1_i1	24.6884	15.3568	2.65488	2.1825	35.5968	19.3976	3.34157	5.88417	2.84534	3.68832	4.76656	1.28656	4.27352	8.53538	TRINITY_DN102717_c0_g1	-	Reverse transcriptase (RNA-dependent DNA polymerase)
TRINITY_DN10272_c0_g1_i52	28.47	30.1664	12.1459	21.4362	36.4523	23.323	15.8344	17.3887	8.67811	10.9314	18.2786	12.7694	17.1577	19.414	TRINITY_DN10272_c0_g1	Dhx9	-
TRINITY_DN10274_c0_g1_i2	184.094	268.913	22.09	11.1751	96.8541	377.892	40.0527	18.9446	31.0143	21.4606	21.179	20.7608	181.685	480.895	TRINITY_DN10274_c0_g1	PCGF2	Polycomb group ring finger
TRINITY_DN10275_c0_g1_i6	30.3152	14.2482	3.73937	2.22013	9.15213	3.7103	4.18361	3.91367	7.01334	1.63545	3.15338	2.21479	3.1768	5.08622	TRINITY_DN10275_c0_g1	L1TD1	L1 transposable element RBD-like domain
TRINITY_DN10276_c0_g1_i4	3.20136	7.95304	4.25882	2.21535	15.5776	12.3451	2.11992	1.11989	1.59881	1.11424	1.55517	1.49248	7.97855	14.7809	TRINITY_DN10276_c0_g1	DOK7	Docking protein 7
TRINITY_DN102764_c0_g1_i1	10.118	2.59737	0	0	0	0.850583	0	0	0	0	0	0	0	0	TRINITY_DN102764_c0_g1	PCDHGA1	homophilic cell adhesion via plasma membrane adhesion molecules
TRINITY_DN102766_c0_g2_i1	22.0344	15.8861	9.83084	10.7755	11.2982	2.12824	3.84956	2.90515	2.80962	4.04669	3.85096	2.75255	23.561	9.07656	TRINITY_DN102766_c0_g2	LRAT	lecithin:11-cis retinol acyltransferase activity
TRINITY_DN102766_c0_g3_i3	0.950226	0.731792	3.65304	0.364007	0.212036	0.359469	24.9402	21.3452	14.9486	0.512628	9.10623	3.21866	0.534567	0.328516	TRINITY_DN102766_c0_g3	LRAT	Lecithin retinol acyltransferase
TRINITY_DN102775_c0_g1_i1	2.04135	1.04806	0.475622	0	1.2147	0.514827	0	0	0	0	0.931559	1.22926	0.5104	1.41149	TRINITY_DN102775_c0_g1	acss1	Acetyl-coenzyme A synthetase N-terminus
TRINITY_DN102775_c0_g2_i1	0	0	0	0	0	0	0	0	0	0	0	0	0	0	TRINITY_DN102775_c0_g2	acss1	Acetyl-coenzyme A synthetase N-terminus
TRINITY_DN102778_c0_g2_i5	0.579057	0.371622	0.0674583	0.221821	0.172283	0.146038	0	0.149512	0.0963967	0.041652	0.220208	0.217935	0.144782	0.133462	TRINITY_DN102778_c0_g2	RMDN2	Regulator of microtubule dynamics
TRINITY_DN10278_c0_g1_i3	28.1779	10.9598	8.95264	1.96258	11.1781	2.36881	2.17018	2.79261	1.27932	3.68519	3.24718	1.02837	6.83184	6.88812	TRINITY_DN10278_c0_g1	-	-
TRINITY_DN10279_c0_g1_i8	3.18618	3.47616	1.8559	2.18681	2.31066	1.75777	0.70078	1.06261	1.09397	1.00268	0.969331	0.89937	1.64308	1.46872	TRINITY_DN10279_c0_g1	-	RNA-directed DNA polymerase from mobile element jockey-like
TRINITY_DN10279_c0_g2_i1	0	0	0	0.517138	0.602471	0	0	0	0	0	0.154013	0	1.26575	0.933433	TRINITY_DN10279_c0_g2	SAMD12	sterile alpha motif
TRINITY_DN10279_c0_g3_i1	2.37322	4.16709	0.729887	0.436376	144.381	50.635	0.167031	0.392167	0.42668	0.819394	0.736442	0.514477	4.1299	13.1276	TRINITY_DN10279_c0_g3	-	RNA-directed DNA polymerase from mobile element jockey-like
TRINITY_DN10279_c0_g4_i1	2.36905	2.33126	7.45166	3.22675	2.58445	1.29453	3.01055	1.49523	1.38033	0.284013	1.02104	0.653857	2.36934	2.1841	TRINITY_DN10279_c0_g4	-	K02A2.6-like
TRINITY_DN10279_c2_g1_i1	6.50309	11.5706	13.9501	12.3699	8.20631	10.6888	4.99787	4.05297	8.39934	5.03258	2.55832	2.43064	8.9148	11.3189	TRINITY_DN10279_c2_g1	-	Reverse transcriptase (RNA-dependent DNA polymerase)
TRINITY_DN102794_c0_g1_i1	2.72401	1.67826	1.90403	0.834797	0.486273	0.412195	0.319534	2.25067	1.08833	0.470255	1.4917	0.492103	11.8509	1.1301	TRINITY_DN102794_c0_g1	-	E3 ubiquitin-protein ligase
TRINITY_DN102795_c0_g1_i1	1.01554	0	0	0	0	0	0	0	0	0	0	0.458651	0	0	TRINITY_DN102795_c0_g1	-	Reverse transcriptase (RNA-dependent DNA polymerase)
TRINITY_DN1028_c0_g1_i4	72.3833	47.5709	35.006	22.4448	32.2599	16.6515	16.58	15.7849	10.1609	11.9892	14.842	10.9559	32.0996	24.8894	TRINITY_DN1028_c0_g1	PRDM2	C2H2-type zinc finger
TRINITY_DN10280_c1_g1_i2	8.93689	18.7604	27.6065	19.8783	19.4274	28.2461	10.0605	7.22021	9.2144	3.79481	7.10413	6.37982	17.8399	20.4319	TRINITY_DN10280_c1_g1	EP400	E1A-binding protein p400
TRINITY_DN10280_c1_g3_i1	0.327465	0.44133	0.171669	0.313608	0.365356	0.247759	0	0.0422754	0.204426	0.565314	0.410951	0.0739472	0.184221	0.0566061	TRINITY_DN10280_c1_g3	EP400	E1A-binding protein p400
TRINITY_DN10281_c0_g1_i1	50.0224	37.6456	1.99196	2.132	12.6584	7.88898	0.786566	0.986857	0.820453	1.12864	1.28519	1.39306	3.8477	5.33191	TRINITY_DN10281_c0_g1	SBK1	Serine threonine-protein kinase SBK1 isoform X1
TRINITY_DN10282_c2_g1_i1	6.98168	6.16361	4.04688	2.08741	3.4958	2.19023	2.09737	2.2863	1.95599	1.54334	3.26376	2.76864	2.1714	3.17906	TRINITY_DN10282_c2_g1	-	Reverse transcriptase (RNA-dependent DNA polymerase)
TRINITY_DN10283_c0_g1_i3	6.29928	18.1503	31.4288	58.247	9.88792	24.8161	41.2778	31.1832	69.8077	5.67171	15.6618	10.7913	16.2932	22.2287	TRINITY_DN10283_c0_g1	-	Cyclin-dependent kinase inhibitor
TRINITY_DN102848_c0_g1_i1	3.8198	0.840492	1.5257	1.25423	1.94825	0.825729	0.640106	0.563581	0.545048	0.235509	1.74314	0.246451	0.409314	0.754626	TRINITY_DN102848_c0_g1	-	RNA-directed DNA polymerase from mobile element jockey-like
TRINITY_DN10286_c0_g1_i13	7.83398	6.86339	3.56681	5.39628	6.03012	5.43777	7.71412	28.0583	11.5578	1.83009	7.44516	6.65422	8.5178	5.91374	TRINITY_DN10286_c0_g1	LRMP	Lymphoid-restricted membrane protein
TRINITY_DN10286_c0_g2_i1	1.32804	3.40919	1.39241	2.03495	4.28051	6.19623	0.822191	1.143	1.28964	0.413951	1.11108	0.966329	2.32436	3.97918	TRINITY_DN10286_c0_g2	C1QL1	C1q-related factor
TRINITY_DN102868_c0_g1_i1	2.96596	0	0.69105	0.378728	0.441221	0	0.28993	0	0	0.213344	0.225583	0	0.370791	0	TRINITY_DN102868_c0_g1	-	-
TRINITY_DN102896_c0_g1_i2	31.7182	37.7671	4.66315	15.6924	35.4145	17.445	7.00194	22.544	5.72832	3.63695	13.2994	8.77474	21.8601	25.7351
TRINITY_DN102897_c0_g1_i1	2.97179	2.28865	1.38482	1.26491	0.294726	0.249827	0.193667	0.341027	0.329813	0.285017	0.452053	0.447388	0.247679	0.684945	TRINITY_DN102897_c0_g1	-	Reverse transcriptase (RNA-dependent DNA polymerase)
TRINITY_DN1029_c0_g1_i4	12.9218	11.4441	167.586	63.6749	9.2793	11.1097	21.8063	13.0422	22.4694	2.28143	8.3359	5.83593	15.464	11.209	TRINITY_DN1029_c0_g1	FLVCR2	Feline leukemia virus subgroup C
TRINITY_DN1029_c0_g2_i1	22.1623	20.1133	10.3658	9.46819	17.0606	10.0982	9.08449	9.95549	5.71926	4.55133	9.06093	7.2558	19.2193	14.6405	TRINITY_DN1029_c0_g2	GCC1	GRIP and coiled-coil
TRINITY_DN1029_c0_g3_i3	40.5922	57.312	37.6958	48.2785	36.9215	62.5939	25.8487	33.938	29.7329	29.3651	27.786	31.3405	42.1921	59.7435	TRINITY_DN1029_c0_g3	EIF2B3	Translation initiation factor eIF-2B subunit gamma
TRINITY_DN1029_c0_g4_i1	35.7478	25.2522	39.5481	22.3251	30.3345	17.5232	15.1344	11.05	13.6412	17.3839	15.5378	14.2405	33.4704	23.1511	TRINITY_DN1029_c0_g4	SPATS2	spermatogenesis-associated serine-rich protein 2
TRINITY_DN1029_c1_g1_i2	79.9934	55.7065	25.7051	17.0448	51.1083	42.0808	30.589	44.4159	32.2696	31.1135	37.6141	34.4806	28.1774	31.2702	TRINITY_DN1029_c1_g1	ELL2	snRNA transcription by RNA polymerase II
TRINITY_DN1029_c2_g1_i1	19.4719	15.5147	8.19454	5.16205	23.6344	12.4384	5.13727	4.0708	3.3649	8.7527	4.88877	6.20765	9.19804	8.94479	TRINITY_DN1029_c2_g1	IFT140	Intraflagellar transport 140
TRINITY_DN1029_c3_g1_i1	0.124728	0.960562	0.34873	0.382241	0.333986	0	0.365775	0.193228	0.0622912	0.107661	0.170757	0.168995	0.561345	0.086243	TRINITY_DN1029_c3_g1	ECD	SGT1 protein
TRINITY_DN10291_c1_g1_i2	4.57551	5.22482	2.70192	2.7198	3.87273	3.1037	2.08211	2.11835	2.0093	1.05545	1.76401	1.31826	2.36693	2.56371	TRINITY_DN10291_c1_g1	DGAT1	Diacylglycerol O-acyltransferase homolog 1a (mouse)
TRINITY_DN10292_c1_g1_i1	1.21461	1.28617	0.106123	0.116321	0.677576	0.574355	0.267145	0.0784024	0.379121	0.327628	0.0692848	0.13714	0.455533	0.314939	TRINITY_DN10292_c1_g1	-	Ribonuclease H protein
TRINITY_DN10292_c3_g1_i1	2.64778	5.14636	2.20327	3.18779	2.58841	0.858559	2.36642	0.846428	3.27438	0.979493	0.92061	1.08194	2.36438	2.35389	TRINITY_DN10292_c3_g1	-	Reverse transcriptase (RNA-dependent DNA polymerase)
TRINITY_DN102933_c0_g1_i1	0	0	0	0	0	0	0	0	0	0	0	0	0	0	TRINITY_DN102933_c0_g1	DOCK8	memory T cell proliferation
TRINITY_DN102933_c0_g2_i2	7.30894	7.48736	23.3752	30.4287	21.6637	13.4596	11.2023	24.533	12.4313	9.58231	13.0584	12.3319	8.12012	8.29578	TRINITY_DN102933_c0_g2	DOCK8	Dedicator of cytokinesis
TRINITY_DN102933_c0_g3_i1	2.59713	1.14292	1.29667	0.284255	0.33116	0	0.217608	1.53274	0.741169	0.320251	0.338624	0.502694	0	1.2827	TRINITY_DN102933_c0_g3	DOCK8	Dedicator of cytokinesis
TRINITY_DN10294_c0_g1_i4	23.4394	36.5128	16.7561	10.6116	19.0194	19.7494	89.0468	35.2117	75.0249	24.1406	31.1169	20.9315	38.7597	38.3077	TRINITY_DN10294_c0_g1	FUT2	Mediates the transfer of fucose to the terminal galactose on glycan chains of cell surface glycoproteins and glycolipids. The resulting epitope plays a role in cell-cell interaction including host-microbe interaction. Mediates interaction with intestinal microbiota influencing its composition. Creates a soluble precursor oligosaccharide FuC-alpha ((1,2)Galbeta-) called the H antigen which is an e…
TRINITY_DN10294_c1_g2_i10	9.80204	10.7375	7.20582	4.95259	5.84524	7.35226	3.84096	2.66178	1.96234	7.2391	2.96922	2.30888	4.59527	5.98883	TRINITY_DN10294_c1_g2	ACOT2	Acyl-CoA thioester hydrolase/BAAT N-terminal region
TRINITY_DN10295_c0_g1_i2	5.00538	6.74584	1.85867	2.03727	28.3417	12.1896	0.458708	1.21161	0.468706	0.742583	1.35623	0.847726	2.22923	2.37941	TRINITY_DN10295_c0_g1	LRRC3C	Leucine rich repeat N-terminal domain
TRINITY_DN102952_c0_g1_i1	0.918422	0	0	0.703647	0.819756	0	0.538669	0	0.917349	0	0	0.414791	0.6889	0.635041	TRINITY_DN102952_c0_g1	GREB1	Growth regulation by estrogen in breast cancer 1
TRINITY_DN10298_c0_g1_i1	13.6234	8.43898	0.207011	0	2.3791	0.448149	23.2762	11.1644	14.4949	0	1.89212	1.07005	0.222148	0.20478	TRINITY_DN10298_c0_g1	AQP9	Belongs to the MIP aquaporin (TC 1.A.8) family
TRINITY_DN102989_c0_g1_i1	0	2.1219	0	3.51823	0	4.16925	5.38669	2.84562	11.0082	0.396376	0.838233	1.65917	1.3778	4.44528	TRINITY_DN102989_c0_g1	SLC9A3	Belongs to the monovalent cation proton antiporter 1 (CPA1) transporter (TC 2.A.36) family
TRINITY_DN102990_c0_g1_i1	3.12558	1.75061	0.397223	1.52387	0	0.85993	1.49989	1.46731	2.83812	0.735793	0.259335	0.769976	0.852536	0.589412	TRINITY_DN102990_c0_g1	-	transposition, RNA-mediated
TRINITY_DN102990_c0_g2_i1	4.67948	4.20441	0	0	0.696127	0	0.457431	0	0.389501	0	0	0	0	0.539269	TRINITY_DN102990_c0_g2	-	transposition, RNA-mediated
TRINITY_DN1030_c0_g1_i1	20.2969	13.8905	12.5441	12.0871	12.1852	5.8143	4.82542	7.75007	2.86715	5.8529	9.4893	7.32936	11.0878	5.97003	TRINITY_DN1030_c0_g1	TRANK1	TPR and ankyrin repeat-containing protein 1
TRINITY_DN103017_c0_g1_i1	2.83664	2.73071	1.98276	0.543322	1.26595	1.0731	0.415934	0.732417	1.0625	0.306063	0.323622	0.320282	0	1.96139	TRINITY_DN103017_c0_g1	L1TD1	L1 transposable element RBD-like domain
TRINITY_DN103017_c1_g1_i2	0	0.949987	0.431114	0.945082	0.550515	0	1.08524	0	0.308027	0.532381	0.844385	0	0.462638	0.426468	TRINITY_DN103017_c1_g1	L1TD1	L1 transposable element RBD-like domain
TRINITY_DN10305_c0_g1_i3	5.92363	9.63075	7.42662	6.91562	5.70688	7.11397	3.52945	6.06933	0.93916	18.9915	31.9237	17.8779	1.97478	3.2507	TRINITY_DN10305_c0_g1	WNT2B	Ligand for members of the frizzled family of seven transmembrane receptors
TRINITY_DN103055_c0_g1_i1	0	0	0	0	0.592946	0	0	0	0	0	0	0	0	0	TRINITY_DN103055_c0_g1	-	Reverse transcriptase (RNA-dependent DNA polymerase)
TRINITY_DN103072_c0_g1_i1	0.250385	0.385656	0	0.287748	0	0.189441	0	0.387895	0.0625232	0.0540312	0.514179	0.452331	0.093906	0.173128	TRINITY_DN103072_c0_g1	BCL7B	B-cell CLL lymphoma 7 protein family member B
TRINITY_DN10309_c0_g2_i1	28.3323	18.3788	5.33634	5.93578	10.2971	8.60014	5.30694	4.64328	3.67156	4.19796	5.41946	4.87826	11.4531	10.5186	TRINITY_DN10309_c0_g2	RITA1	RBPJ interacting and tubulin associated 1
TRINITY_DN10309_c1_g1_i2	1.84919	2.05705	0.359042	0.629669	0.550178	0.233183	0.120509	0.106102	0.102613	0.177352	0.328171	0.278387	0.693532	0.284138	TRINITY_DN10309_c1_g1	PUS7	Pseudouridylate synthase 7
TRINITY_DN1031_c0_g1_i6	433.454	665.112	1393.88	2261.68	821.628	1188.45	776.885	814.464	907.098	1018.04	981.723	1307.77	1004.03	1037.95	TRINITY_DN1031_c0_g1	ZBTB11	Zinc finger and BTB domain-containing protein 11
TRINITY_DN1031_c1_g2_i3	78.3261	61.1025	12.0612	19.0526	12.8347	11.1355	9.82291	6.90138	13.4334	8.17728	7.95161	5.04263	8.88255	7.83717	TRINITY_DN1031_c1_g2	-	L1 transposable element RBD-like domain
TRINITY_DN10311_c0_g3_i1	1.4384	1.95986	0.309358	0.254313	0.493796	0.334858	0.324478	0.228549	0.165775	0.429777	0.302956	0.249858	0.0829946	0.459035	TRINITY_DN10311_c0_g3	XK	XK-related protein
TRINITY_DN10313_c2_g1_i2	15.8096	12.7551	8.15641	15.8616	8.39951	3.13278	3.75319	4.2764	5.26371	1.62457	4.29442	2.72007	5.08228	6.24658	TRINITY_DN10313_c2_g1	-	-
TRINITY_DN103132_c1_g1_i1	0	1.59797	0	0	5.55612	3.92476	0	0	2.07253	0.447759	0.473446	0	0.778202	0	TRINITY_DN103132_c1_g1	-	K02A2.6-like
TRINITY_DN103136_c0_g1_i1	2.59236	7.32027	0	4.6343	1.54257	3.26895	3.04092	5.80097	1.72622	0.745881	3.94336	2.73187	1.94451	0.597493	TRINITY_DN103136_c0_g1	-	Reverse transcriptase (RNA-dependent DNA polymerase)
TRINITY_DN103137_c0_g1_i1	22.7251	36.0962	10.2587	5.8036	15.2128	14.3281	8.05272	8.5569	7.80263	6.12988	7.1297	3.8488	6.39222	7.85661	TRINITY_DN103137_c0_g1	-	Endonuclease/Exonuclease/phosphatase family
TRINITY_DN103139_c0_g2_i5	127.036	264.199	99.3458	256.089	205.447	297.862	151.784	136.073	209.019	78.9831	123.119	91.3154	116.752	148.935
TRINITY_DN10314_c0_g1_i3	24.5896	37.9717	16.7447	2.52485	74.2157	155.74	19.9978	3.6654	36.5248	231.287	2.89209	181.581	56.189	56.9669	TRINITY_DN10314_c0_g1	PRPSAP2	Phosphoribosyl pyrophosphate synthase-associated protein 2
TRINITY_DN103140_c0_g1_i1	0	0	0	0	0	0	0	0	0	0	0	0	0	0	TRINITY_DN103140_c0_g1	GPT2	Alanine aminotransferase
TRINITY_DN10315_c0_g2_i1	7.18829	4.4287	4.67904	3.37322	4.33083	2.65134	3.39918	2.78401	2.22128	2.52066	4.07992	2.69864	3.67322	2.20558	TRINITY_DN10315_c0_g2	ARID3A	AT-rich interactive domain-containing protein 3A
TRINITY_DN10317_c2_g1_i1	2.09714	3.23013	0.837637	0.688596	1.47074	0.906682	0.527146	1.0056	0.299242	0.646496	0.615227	0.541225	0.786525	0.414305	TRINITY_DN10317_c2_g1	-	Ribonuclease H protein
TRINITY_DN1032_c0_g1_i3	4.87555	4.27628	1.13597	0.518805	1.08794	0.307403	0.238299	0.279747	0.202911	0.233801	0.67984	0.183498	1.32062	0.842798	TRINITY_DN1032_c0_g1	FAM57A	family with sequence similarity 57, member A
TRINITY_DN103225_c0_g1_i1	3.15627	0	0.551543	0	0	0	0	0.407472	0.394072	0	0	0	0	0.545598	TRINITY_DN103225_c0_g1	-	RNA-directed DNA polymerase from mobile element jockey-like
TRINITY_DN10324_c0_g1_i1	97.6246	154.532	72.9634	150.833	145.067	196.012	94.6904	83.3701	151.938	61.2741	71.5769	55.0828	88.238	130.891	TRINITY_DN10324_c0_g1	-	Ribonuclease H protein
TRINITY_DN10326_c0_g1_i2	20.6152	6.17411	2.00134	3.07111	3.57788	1.73305	3.02278	2.06998	2.85988	1.97716	2.87455	3.10352	2.14768	1.58381	TRINITY_DN10326_c0_g1	-	Reverse transcriptase (RNA-dependent DNA polymerase)
TRINITY_DN10327_c0_g1_i5	0.574701	0.796664	0.281193	0.132092	0.51296	0.434817	0.134828	0.207742	0.287015	0.124016	0.262261	0.0778665	0.215539	0.15895	TRINITY_DN10327_c0_g1	ASPG	60 kDa lysophospholipase
TRINITY_DN103275_c0_g1_i1	6.46428	3.73372	0.564801	0.619074	2.16368	1.22271	0	0.417267	0.80709	0.348735	0	0	1.2122	2.79357	TRINITY_DN103275_c0_g1	-	Reverse transcriptase (RNA-dependent DNA polymerase)
TRINITY_DN10328_c0_g1_i3	15.474	18.1503	11.0656	31.6447	21.5674	23.3251	9.56442	17.8869	6.18236	13.7676	20.3696	18.6004	21.2496	21.2343	TRINITY_DN10328_c0_g1	METTL6	Methyltransferase-like protein 6
TRINITY_DN10329_c1_g1_i2	10.0371	2.50835	0.278771	0.203706	0.177989	0.150875	0.389861	0.137301	0.265572	0.200814	0.333669	0.060041	0.0997182	0.229805	TRINITY_DN10329_c1_g1	-	Retrotransposable element tf2 155 kda protein type 1-like
TRINITY_DN1033_c0_g2_i2	5.62581	5.41572	1.96617	0.538776	1.25536	1.59618	0.412453	1.45258	1.75601	1.21401	1.92548	2.22321	2.63742	1.94498
TRINITY_DN1033_c4_g1_i6	7.81424	6.31883	3.18617	2.19518	4.88233	1.77367	2.67352	2.75742	2.27649	1.40521	1.18866	0.882295	3.61453	2.61152
TRINITY_DN10330_c5_g1_i1	8.26223	7.03273	1.51977	0.666325	1.55255	0.987029	1.02019	0.449115	1.30304	0.750705	1.78599	1.17837	0.652361	1.50339	TRINITY_DN10330_c5_g1	-	-
TRINITY_DN103313_c0_g1_i6	7.09474	7.17503	3.89642	2.65808	6.40214	4.45355	2.28636	2.17406	2.0247	2.86009	2.82849	2.88733	4.91234	3.55794	TRINITY_DN103313_c0_g1	XPO5	Exportin 5
TRINITY_DN10332_c0_g1_i1	62.2124	53.179	58.8531	40.8013	58.2908	35.8568	30.6618	19.4272	23.0177	16.869	21.4785	18.6089	42.6337	34.3457	TRINITY_DN10332_c0_g1	MFSD5	Major facilitator superfamily
TRINITY_DN10334_c10_g1_i1	7.29423	34.1729	12.7463	16.7654	15.734	23.4549	9.26938	13.8113	16.6964	6.03381	14.1469	5.76508	15.9581	17.2322	TRINITY_DN10334_c10_g1	-	Endonuclease/Exonuclease/phosphatase family
TRINITY_DN10335_c0_g1_i4	68.0998	40.9674	6.41084	4.56746	18.2147	3.8166	6.99314	6.27551	1.25963	7.91671	9.94044	4.97071	9.80344	5.70757	TRINITY_DN10335_c0_g1	-	K02A2.6-like
TRINITY_DN10335_c1_g1_i1	1.83018	2.53704	0.511703	3.27177	1.19794	0.830824	0.500932	0.819084	0.243738	0.421267	1.22495	0.661257	1.18976	0.928012	TRINITY_DN10335_c1_g1	-	K02A2.6-like
TRINITY_DN103353_c0_g1_i1	1.07781	2.69766	0.282514	0.206441	0.962022	1.12127	0.316076	0.313075	0.269138	0.174437	0.584075	0.42593	0.555814	2.18917	TRINITY_DN103353_c0_g1	LSS	oxidosqualene cyclase activity
TRINITY_DN10336_c0_g1_i2	1.13249	1.26859	0.215887	0	0.183786	0.0778941	0.181151	0.0531647	0.102833	0.266598	0.140946	0.232486	0.154449	0.569494	TRINITY_DN10336_c0_g1	RABGEF1	exchange factor
TRINITY_DN10336_c1_g1_i9	12.9983	12.2219	7.28959	11.2324	10.5227	14.9804	12.0561	12.488	8.75606	14.3508	18.5538	17.0654	7.14239	10.5553	TRINITY_DN10336_c1_g1	-	K02A2.6-like
TRINITY_DN103364_c0_g1_i1	0	0	0	0	0	0.997351	0	0	0	0.284458	0	0.297674	0	0.455735	TRINITY_DN103364_c0_g1	-	Reverse transcriptase (RNA-dependent DNA polymerase)
TRINITY_DN10337_c0_g1_i10	42.8417	39.6908	63.4743	56.1779	43.3868	44.1189	37.4762	20.1852	27.0191	19.9911	12.7831	16.3721	43.3276	46.3331	TRINITY_DN10337_c0_g1	OGFOD1	2-oxoglutarate and iron-dependent oxygenase domain-containing protein 1
TRINITY_DN10338_c0_g1_i7	32.8521	9.42613	1.23344	2.24368	7.17151	3.12473	7.1788	18.3994	12.3567	0.842604	4.07778	2.25525	1.57709	1.92108	TRINITY_DN10338_c0_g1	ZDHHC2	Zinc finger, DHHC-type containing 2
TRINITY_DN10338_c1_g1_i15	15.6722	16.398	13.1455	9.19175	16.4004	12.6753	6.90985	9.82334	9.12246	17.3062	12.8735	11.7155	11.026	9.86498	TRINITY_DN10338_c1_g1	PXDN	Peroxidasin homolog
TRINITY_DN103393_c0_g1_i1	2.50106	5.39316	1.04892	1.53294	3.57179	1.13538	0.880146	2.58308	0.749441	1.2953	2.28269	0.903653	0.750409	0	TRINITY_DN103393_c0_g1	-	Reverse transcriptase (RNA-dependent DNA polymerase)
TRINITY_DN1034_c0_g1_i1	2.39375	1.65914	1.38038	0.641888	0.534147	0.996108	1.26357	0.803481	0.687399	0.697346	0.791971	0.945964	4.35416	2.31721	TRINITY_DN1034_c0_g1	USP7	histone H2B conserved C-terminal lysine deubiquitination
TRINITY_DN1034_c0_g2_i1	196.497	144.372	74.5627	52.9372	93.1577	65.6217	32.0649	31.4239	23.5194	29.9251	28.1568	26.9082	64.0573	65.7964	TRINITY_DN1034_c0_g2	USP7	Belongs to the peptidase C19 family
TRINITY_DN103405_c0_g1_i20	4.05908	3.39952	0.851165	0.233239	0.95104	0.690995	0.773731	0.393018	0.684169	0.284673	0.625164	0.412475	0.913404	0.596411	TRINITY_DN103405_c0_g1	SGTB	Small glutamine-rich tetratricopeptide repeat (TPR)-containing, beta
TRINITY_DN10341_c0_g1_i5	0	2.45764	3.71768	1.62997	1.89893	4.02412	0.623901	0.549313	1.0625	0.459094	2.42716	2.40211	0	6.61969
TRINITY_DN103419_c0_g1_i1	0.96454	0.371408	1.01129	1.47796	0	0.364884	0.565718	0.498086	0.240853	0.20814	0.220081	0.21781	0.361747	1.00039	TRINITY_DN103419_c0_g1	-	-
TRINITY_DN1035_c0_g1_i2	2.33099	4.59348	3.37844	0.498997	1.43804	0.907746	0.522738	0.442543	0.291033	0.36986	0.922945	0.789567	1.25992	0.900688	TRINITY_DN1035_c0_g1	FASN	Enoylreductase
TRINITY_DN103502_c0_g1_i2	0.353648	0.272353	0.247193	0.270947	0.473483	0.267569	7.46712	1.6436	5.82837	0.68683	0.0806926	0.15972	0	0.244529	TRINITY_DN103502_c0_g1	-	Leucine rich repeat C-terminal domain
TRINITY_DN10352_c0_g1_i2	0.151007	0.581472	0.105551	0.231388	0.808708	0.342755	0.0885681	0.857777	0.226246	0.782069	5.99529	2.38701	0.113269	0.104414	TRINITY_DN10352_c0_g1	-	zinc ion binding
TRINITY_DN10354_c0_g2_i1	6.06703	5.89609	4.64462	6.30833	4.25484	4.5903	4.2362	2.98381	3.82353	2.9925	3.82338	2.47912	4.11742	5.39361	TRINITY_DN10354_c0_g2	-	carbohydrate binding
TRINITY_DN103569_c1_g1_i3	3.17865	4.28393	3.88818	10.3501	2.83717	1.20248	1.39825	2.46217	5.15927	0.685928	2.53848	0.717795	1.78821	1.09894	TRINITY_DN103569_c1_g1	-	Ribonuclease H protein
TRINITY_DN103578_c0_g1_i1	0	0.837772	0	0	0.970973	0	0	0	0	0	0	0	0	0	TRINITY_DN103578_c0_g1	SNX5	dynactin binding
TRINITY_DN103591_c0_g1_i1	3.56839	4.94659	1.99539	1.64035	1.27402	3.2398	2.5115	1.47416	1.06927	0.616025	2.27978	3.86786	1.60597	7.89554	TRINITY_DN103591_c0_g1	-	-
TRINITY_DN1036_c0_g1_i2	89.4756	75.9106	71.9627	79.251	97.4012	95.8324	49.2405	45.4502	54.8229	37.8453	43.0548	42.3171	69.7946	76.3521	TRINITY_DN1036_c0_g1	MRPL23	Ribosomal protein L23
TRINITY_DN1036_c2_g2_i7	6.0887	4.77753	3.93469	2.81651	3.8965	3.65059	3.03208	1.24581	1.60646	5.206	1.41549	1.81595	10.8576	4.28945	TRINITY_DN1036_c2_g2	NUDT22	Nucleoside diphosphate-linked moiety X motif 22
TRINITY_DN10363_c0_g1_i4	1.16033	1.67064	1.41052	1.81662	0.945616	1.45045	0.858086	0.677346	0.831438	0.326596	0.966931	0.637968	1.02172	0.802307	TRINITY_DN10363_c0_g1	KCNC4	negative regulation of neuronal action potential
TRINITY_DN10364_c0_g1_i1	38.1304	18.952	10.0183	1.24313	4.82752	0.613816	15.861	15.3613	5.67236	1.40055	2.9618	2.32056	17.6476	5.04865	TRINITY_DN10364_c0_g1	MPEG1	Macrophage-expressed gene 1 protein
TRINITY_DN103654_c0_g2_i1	5.55301	7.12752	2.32887	3.9708	2.64344	5.88195	2.17129	2.86756	2.21861	1.59773	2.36515	1.00317	1.94379	4.09559	TRINITY_DN103654_c0_g2	-	Armadillo/beta-catenin-like repeats
TRINITY_DN10366_c0_g1_i4	5.52411	4.04154	2.70288	4.65552	2.9584	1.46284	5.99396	4.13632	5.24178	0.59603	3.02508	1.37219	3.72923	1.14589	TRINITY_DN10366_c0_g1	PDE4C	Phosphodiesterase 4C, cAMP-specific
TRINITY_DN10366_c0_g2_i2	0.948067	2.51489	0.441787	0.645653	1.50438	0.717305	0.061784	0.217591	0.210435	0.272781	0.624931	0.190302	0.553107	0.29135	TRINITY_DN10366_c0_g2	PDE4C	Metal dependent phosphohydrolases with conserved HD motif.
TRINITY_DN10366_c0_g3_i3	1.67195	1.71682	0.166952	0.975972	1.27915	1.20476	0	0.698936	0.0795238	0.0687228	0.254329	0.32362	0.716639	0.770712	TRINITY_DN10366_c0_g3	PDE4B	phosphodiesterase
TRINITY_DN107_c0_g1_i1	51.6153	37.2039	54.9517	35.9564	29.4292	25.224	19.7153	16.0303	17.7048	20.5323	19.4051	20.4077	35.2028	24.8301	TRINITY_DN107_c0_g1	ISG20L2	Interferon-stimulated 20 kDa exonuclease-like 2
TRINITY_DN1072_c3_g1_i2	96.357	89.4041	30.0088	22.6412	92.9648	70.5	28.5115	26.445	16.7298	17.1164	24.9072	19.4332	58.8465	75.6778	TRINITY_DN1072_c3_g1	SETD3	Belongs to the class V-like SAM-binding methyltransferase superfamily. Histone-lysine methyltransferase family. SETD3 subfamily
TRINITY_DN1073_c0_g1_i8	10.8061	28.6279	3.02131	6.18172	100.053	29.1061	37.2672	84.5221	86.9236	123.31	293.512	256.255	19.5615	20.4231	TRINITY_DN1073_c0_g1	VIM	keratin filament binding
TRINITY_DN10731_c0_g1_i10	142.717	109.317	88.9382	85.1679	101.13	71.1668	53.5637	56.6098	42.0648	70.5256	55.6458	49.5876	45.6041	42.9847	TRINITY_DN10731_c0_g1	HAGH	Hydroxyacylglutathione hydrolase
TRINITY_DN107311_c0_g1_i1	0	1.55013	0.703464	0	5.38977	1.5229	0	0	0	0.434353	0	0.454532	0	0	TRINITY_DN107311_c0_g1	-	-
TRINITY_DN10732_c0_g1_i17	0.57889	2.5263	0.539511	1.03487	0.5167	0.291991	0.339528	0.0996457	0.192738	0.16656	0.616404	0.174298	1.01318	0.933969	TRINITY_DN10732_c0_g1	TTC9B	Tetratricopeptide repeat
TRINITY_DN10733_c0_g1_i23	10.2347	7.31222	5.43004	5.0071	4.18238	2.51899	15.3325	6.43135	7.75944	2.98024	5.90853	5.17926	2.58982	2.38734	TRINITY_DN10733_c0_g1	-	-
TRINITY_DN10733_c1_g2_i1	1.42952	1.73	1.57019	1.72107	2.73418	1.3906	0.239554	1.68732	0.509948	2.64412	2.98219	1.56794	0.919092	0.847235	TRINITY_DN10733_c1_g2	L1TD1	L1 transposable element RBD-like domain
TRINITY_DN10734_c0_g1_i9	45.7726	22.0316	4.49918	1.64384	3.19181	3.78781	5.03369	5.9092	5.35771	5.24735	2.61101	3.23008	4.82817	4.94521	TRINITY_DN10734_c0_g1	-	K02A2.6-like
TRINITY_DN107341_c0_g1_i1	1.94302	0.748184	0.679067	0	0.86714	0.735042	0	0	0.485187	0	0	0	0	0	TRINITY_DN107341_c0_g1	URB1	Nucleolar pre-ribosomal-associated protein 1
TRINITY_DN107346_c0_g1_i1	9.49968	0	0	0	0	0	0	0	1.45978	0	0.333471	0.33003	0	0	TRINITY_DN107346_c0_g1	-	Integrase core domain
TRINITY_DN10735_c0_g1_i10	18.8411	17.1482	10.1765	7.87367	12.6128	8.0995	9.79485	6.63374	7.69872	2.95692	4.49442	2.51411	8.99344	8.5864	TRINITY_DN10735_c0_g1	-	Ribonuclease H protein
TRINITY_DN10735_c3_g1_i1	7.66136	7.37526	2.67757	2.20115	4.27394	2.89828	1.12338	3.46177	0.478276	2.47989	0.437027	1.29755	5.02838	3.3109	TRINITY_DN10735_c3_g1	-	Ribonuclease H protein
TRINITY_DN107378_c0_g1_i1	14.3257	1.57608	0.357621	1.17596	0.913335	1.1613	0	0.264205	0.255517	0.441625	1.40088	0.693213	2.30263	1.0613	TRINITY_DN107378_c0_g1	-	K02A2.6-like
TRINITY_DN107383_c0_g1_i1	6.34231	1.83164	0	0	0	0	0	0	0	0	0.361785	0	0	0	TRINITY_DN107383_c0_g1	PRUNE2	apoptotic process
TRINITY_DN107390_c3_g1_i1	10.0944	0.777392	2.11673	0.773378	0.900993	3.05495	0	0.52127	0	0.435657	0.921301	0	2.27151	1.39594	TRINITY_DN107390_c3_g1	-	-
TRINITY_DN10742_c0_g1_i1	1.03868	1.49984	0.272256	0.994727	0.34766	0.392931	0.22845	0.134093	0.194525	0.448277	0.355496	0.527742	5.16156	4.75802	TRINITY_DN10742_c0_g1	-	cytoskeletal protein binding
TRINITY_DN10744_c0_g1_i1	0.54414	1.78099	0.475429	0.416892	1.69989	0.514618	0.957439	0.842976	0.407628	0.293553	0.434551	0.798696	1.42854	1.78716	TRINITY_DN10744_c0_g1	PREP	prolyl endopeptidase
TRINITY_DN10744_c5_g1_i1	7.85904	6.57122	2.66818	5.5911	11.2236	4.50207	5.79473	13.2187	4.09314	1.98665	9.27348	6.33824	1.68429	2.25128	TRINITY_DN10744_c5_g1	-	Glycosyltransferase family 92
TRINITY_DN107443_c0_g1_i1	2.91453	0.748184	0.679067	0	0.86714	0	0	0	0	0	0	1.3163	0	1.3435	TRINITY_DN107443_c0_g1	-	-
TRINITY_DN107475_c0_g1_i1	0	0	0	0	0	0	0	0	0.375559	0	0.343169	0	0	0	TRINITY_DN107475_c0_g1	-	C3a anaphylatoxin chemotactic receptor-like
TRINITY_DN10748_c1_g1_i2	0.366968	0.847833	0	0.281151	0.655089	0.277647	0.430464	0.379002	0.916347	0.158377	0.334927	0	0.550519	0.507478	TRINITY_DN10748_c1_g1	-	Reverse transcriptase (RNA-dependent DNA polymerase)
TRINITY_DN10748_c1_g3_i1	0.76266	0.146836	0	0.438233	0.340364	0.577026	0.670968	0.295376	0.380884	0	0.435044	0	0.143016	0.527339	TRINITY_DN10748_c1_g3	-	Reverse transcriptase (RNA-dependent DNA polymerase)
TRINITY_DN107487_c0_g1_i1	25.3865	18.6086	2.13792	1.40601	9.55511	4.8597	6.09936	0.157946	4.88807	3.69615	0.83747	1.65766	6.65331	7.40206	TRINITY_DN107487_c0_g1	MORN3	MORN repeat containing 3
TRINITY_DN10749_c0_g1_i1	98.5829	70.7002	28.0369	20.5595	79.672	32.6989	20.875	25.381	21.866	10.972	24.2341	15.6917	29.4514	45.1178	TRINITY_DN10749_c0_g1	-	-
TRINITY_DN1075_c0_g1_i24	67.5095	43.506	17.7593	11.111	31.8093	21.137	15.3304	12.1914	11.6502	9.97079	12.4154	11.0941	15.1789	19.3946	TRINITY_DN1075_c0_g1	FAM208A	Family with sequence similarity 208, member A
TRINITY_DN1075_c1_g1_i4	300.841	380.085	619.651	753.87	336.305	437.641	265.53	376.956	331.192	209.733	275.36	248.642	341.393	384.001	TRINITY_DN1075_c1_g1	GSTO1	glutathione dehydrogenase (ascorbate) activity
TRINITY_DN1075_c19_g2_i5	21.8171	15.0912	12.1998	8.87422	16.4284	11.8849	12.61	5.36685	6.57711	7.43002	5.17718	4.1205	15.0557	10.4226	TRINITY_DN1075_c19_g2	-	krueppel associated box
TRINITY_DN1075_c2_g1_i11	443.38	298.813	106.848	30.7727	334.141	107.985	97.8902	72.2926	53.7511	69.6758	97.6969	70.6233	138.939	150.995	TRINITY_DN1075_c2_g1	ERVFRD-1	endogenous retrovirus group MER34 member 1
TRINITY_DN1075_c7_g1_i1	53.0751	32.5238	33.9072	3.93517	17.8286	10.363	20.7529	3.53649	20.8062	6.15763	7.55264	3.09298	10.7019	11.4437
TRINITY_DN10750_c0_g2_i1	21.4716	19.3869	3.62269	2.83629	4.62602	1.68056	5.21108	3.05873	9.61398	4.79319	6.41968	5.01587	7.2198	7.16729
TRINITY_DN10752_c0_g1_i4	85.6312	63.4891	21.5625	13.8547	26.585	14.4868	15.2856	14.8314	18.3281	7.8046	14.3203	9.36825	19.9476	19.8591	TRINITY_DN10752_c0_g1	A2ML1	alpha-2-macroglobulin-like
TRINITY_DN107527_c0_g1_i2	3.33364	3.42309	0.388359	1.27703	0.495918	0.840742	0	0	0.277479	0	0.507096	0	0.833513	1.53669	TRINITY_DN107527_c0_g1	-	Reverse transcriptase (RNA-dependent DNA polymerase)
TRINITY_DN10753_c0_g1_i1	17.0089	12.988	16.2213	5.85306	23.9304	14.1776	12.0896	4.54055	8.20657	12.8775	5.65699	7.87712	15.3531	12.0598	TRINITY_DN10753_c0_g1	HDAC10	Histone deacetylase 10
TRINITY_DN107544_c0_g1_i1	0	0	0	0	0	0	0	0	0	0	0	0	0	0	TRINITY_DN107544_c0_g1	SERPINA1	serpin family
TRINITY_DN10755_c1_g2_i1	9.4422	9.76482	1.31998	2.06689	4.8159	4.08225	2.84811	0.835873	2.69462	1.39718	1.35422	1.21841	2.83301	2.42498	TRINITY_DN10755_c1_g2	-	zinc finger
TRINITY_DN107555_c3_g1_i1	29.0123	9.24541	3.49639	0.766472	1.7859	1.51384	1.76029	5.16616	0.499627	1.2953	1.82615	0.451826	2.25123	3.4587	TRINITY_DN107555_c3_g1	-	RNase H
TRINITY_DN10756_c0_g1_i1	0	0.768165	0.232401	0.169822	0.593532	0.503115	0.26001	0.0572314	0.276747	0.0478318	0.151728	0.050054	0.0831314	0.076632	TRINITY_DN10756_c0_g1	LRRC24	Leucine-rich repeats, typical (most populated) subfamily
TRINITY_DN107597_c0_g1_i1	3.68712	2.36628	0.859075	0	2.74251	0.929888	0.720851	1.58668	1.5345	0.795651	0	0.277539	0.460946	0.849817	TRINITY_DN107597_c0_g1	-	Reverse transcriptase (RNA-dependent DNA polymerase)
TRINITY_DN1076_c0_g1_i1	1.08941	1.3983	0.676866	0.370954	0.324124	0.915824	0.14199	0.125015	0.181356	0	0.165715	0.218673	0.272385	0.0836964	TRINITY_DN1076_c0_g1	MCM3	MCM3 minichromosome maintenance deficient 3 (S. cerevisiae), like
TRINITY_DN10760_c0_g1_i3	2.9551	3.60334	852.214	1215.35	4.39605	3.85058	1.97393	1.44123	2.41871	3.36557	1.61076	1.44584	2.21659	1.53247	TRINITY_DN10760_c0_g1	GUCA2B	Guanylin precursor
TRINITY_DN10761_c1_g1_i2	4.50472	6.45271	3.27466	4.21057	5.46826	4.02175	3.5404	4.41983	2.78966	2.02193	3.94695	1.83104	3.51411	3.42626	TRINITY_DN10761_c1_g1	-	Dual specificity testis-specific protein kinase
TRINITY_DN10765_c0_g1_i6	10.5682	8.78628	4.53294	2.94431	9.54009	4.99744	3.16966	4.89927	3.17877	3.10983	4.71315	2.06106	3.78341	3.32154	TRINITY_DN10765_c0_g1	ZNF777	krueppel associated box
TRINITY_DN10765_c0_g3_i1	3.18352	5.48029	1.17806	2.58252	7.85595	3.11707	2.41636	2.99781	3.46037	1.69724	3.07648	2.02982	8.98986	5.0499	TRINITY_DN10765_c0_g3	ZNF777	Zinc finger protein
TRINITY_DN107696_c0_g1_i2	0.874359	0.823002	0.271627	0.521024	0.953854	0.147008	0.284903	0.752527	0.485187	0.125787	0.62068	0.0438768	0.874466	0.671748	TRINITY_DN107696_c0_g1	CCDC141	coreceptor activity involved in Wnt signaling pathway, planar cell polarity pathway
TRINITY_DN107696_c0_g2_i1	52.1094	32.2176	8.72112	2.24921	0	0.555293	2.58279	6.06403	1.46616	0.63351	2.00956	0.994413	2.20207	2.02991	TRINITY_DN107696_c0_g2	-	-
TRINITY_DN1077_c0_g1_i3	65.9927	56.6946	14.702	22.9636	24.0541	18.8978	11.4113	21.5875	8.00967	10.4961	22.8565	16.2679	65.0805	31.7232	TRINITY_DN1077_c0_g1	C3orf58	Deleted in autism protein
TRINITY_DN10770_c0_g1_i2	19.7927	13.4445	24.5605	11.0749	5.75646	5.13192	5.80436	4.82334	3.44302	3.02337	4.16094	4.46954	5.58823	4.15182	TRINITY_DN10770_c0_g1	MCM3AP	mRNA transport
TRINITY_DN10774_c0_g1_i4	34.277	21.2937	18.4798	12.1206	20.1632	13.587	13.4166	23.662	9.28881	12.5483	17.2356	12.4875	18.3344	15.8662
TRINITY_DN10775_c0_g1_i3	1111.14	449.43	108.341	46.4993	93.3429	43.0939	37.7876	75.7014	121.709	37.4774	39.2014	34.1581	43.4237	107.819	TRINITY_DN10775_c0_g1	-	-
TRINITY_DN10775_c1_g1_i2	116.396	64.1383	23.145	8.45636	34.0333	4.55506	11.1818	5.18158	4.51007	3.8975	9.61591	6.79763	12.795	22.2018	TRINITY_DN10775_c1_g1	-	-
TRINITY_DN10776_c0_g1_i5	46.084	29.7494	5.21074	7.26913	12.7029	6.66576	4.37234	11.8988	8.79989	9.94457	16.0819	8.57013	3.55839	4.68598	TRINITY_DN10776_c0_g1	-	BED zinc finger
TRINITY_DN10776_c2_g1_i2	21.7146	14.0473	12.1425	6.65464	6.97746	5.91452	2.03775	3.58828	4.33785	1.49947	1.18912	0	4.56063	9.6093	TRINITY_DN10776_c2_g1	-	Zinc finger BED domain-containing protein
TRINITY_DN107782_c0_g2_i1	66.9029	48.4889	5.4488	2.62523	1.29983	0.648125	1.95947	1.32709	1.19788	0.480622	2.15005	1.08328	0.835318	1.65849	TRINITY_DN107782_c0_g2	-	-
TRINITY_DN1078_c0_g1_i13	59.4138	43.9796	8.84326	7.95257	37.7768	24.0363	5.10408	4.3495	4.55555	9.41215	7.94256	7.78167	9.41125	13.6536	TRINITY_DN1078_c0_g1	MICAL3	Microtubule associated monooxygenase, calponin and LIM domain containing 3
TRINITY_DN10780_c0_g1_i6	2.49632	2.51911	4.78338	7.08962	2.68913	1.85614	1.18645	1.26687	1.56912	1.24455	1.59093	1.14686	3.38981	2.61887	TRINITY_DN10780_c0_g1	NBR1	Ig-like domain from next to BRCA1 gene
TRINITY_DN10781_c0_g1_i2	9.98684	5.53385	3.14979	2.14612	3.1525	2.94869	1.85724	2.13834	1.64225	2.15508	2.55661	2.31021	5.48125	3.5369	TRINITY_DN10781_c0_g1	-	Zinc finger protein
TRINITY_DN10781_c0_g2_i2	20.0241	17.1907	4.70373	4.40123	10.4015	7.20255	5.00583	2.45796	3.44274	3.68351	3.81994	3.78052	7.38684	8.85212	TRINITY_DN10781_c0_g2	ZNF585A	Zinc finger protein
TRINITY_DN10781_c0_g3_i1	5.78051	3.69576	3.20188	2.59039	3.69927	3.21825	1.21541	2.25286	1.36174	2.30649	2.43882	2.75846	3.51782	3.69527	TRINITY_DN10781_c0_g3	ZNF91	Zinc finger protein
TRINITY_DN10781_c1_g1_i1	15.6519	16.6458	11.0272	6.18616	11.0876	14.4737	5.10003	3.39981	5.7075	2.2517	3.00444	2.97344	13.8834	17.0926	TRINITY_DN10781_c1_g1	-	C2H2-type zinc finger
TRINITY_DN10782_c0_g2_i1	2.5623	5.42656	19.1413	5.27584	4.00231	3.51377	9.58055	1.32317	7.83789	1.10585	1.9001	1.80817	1.92196	2.65755	TRINITY_DN10782_c0_g2	-	cell adhesion
TRINITY_DN10782_c1_g1_i18	60.3804	33.7412	2.31612	3.94905	5.25793	6.1283	1.94345	1.71111	1.47097	1.90677	1.84815	1.33024	2.20931	3.81859
TRINITY_DN107827_c0_g1_i1	0.411939	0.634489	0.287938	0.631213	0	0	0.483217	0	0.411458	0.177786	0	0	0.308992	0.569669	TRINITY_DN107827_c0_g1	TDRD12	Tudor domain containing 12
TRINITY_DN107853_c0_g1_i2	3.07447	3.94621	1.0745	2.3555	2.74418	2.71383	0.901613	1.05843	1.02363	0.442298	2.10453	0.462846	0	1.77153	TRINITY_DN107853_c0_g1	-	Reverse transcriptase (RNA-dependent DNA polymerase)
TRINITY_DN10786_c0_g1_i5	15.0511	2.79789	1.57202	1.1929	2.77949	3.14142	0.811745	0.268013	1.4688	3.95724	1.65792	3.35975	1.1679	1.19622	TRINITY_DN10786_c0_g1	KIAA0513	protein KIAA0513 homolog
TRINITY_DN10787_c0_g1_i1	10.7222	1.65149	7.49465	2.46445	0.957035	0.405621	28.6139	3.04531	89.4261	0.231378	0.733955	0.968508	2.81493	2.96555	TRINITY_DN10787_c0_g1	urgcp	interferon-induced very large GTPase 1-like
TRINITY_DN107911_c0_g1_i1	28.5598	22.7066	9.76594	8.65795	9.07794	11.0373	12.4124	7.58629	8.92733	4.03475	4.73504	3.89742	15.2577	11.2945	TRINITY_DN107911_c0_g1	-	Reverse transcriptase (RNA-dependent DNA polymerase)
TRINITY_DN10792_c0_g1_i4	25.9505	36.7352	52.8507	85.1774	37.5767	46.8251	29.7837	43.5283	28.2511	23.85	45.1968	43.8451	43.4817	45.2457	TRINITY_DN10792_c0_g1	-	Helitron helicase-like domain at N-terminus
TRINITY_DN107920_c0_g2_i1	4.81579	19.2856	2.01969	4.42753	12.0356	7.28723	10.1683	7.46058	9.62033	2.90979	7.91157	4.34996	5.77966	9.32363
TRINITY_DN10796_c0_g1_i3	0	0	0	0	0	0	0.125815	0	0.428525	0	0	0	0.321809	0	TRINITY_DN10796_c0_g1	NCR3	Natural cytotoxicity triggering receptor
TRINITY_DN10799_c0_g1_i4	11.2799	8.25262	2.56245	1.94447	4.65652	4.48055	1.57127	1.52904	1.47876	0.608531	1.60861	0.891523	2.5383	4.97218	TRINITY_DN10799_c0_g1	-	Zinc finger protein 777-like
TRINITY_DN10799_c0_g3_i3	67.8548	41.8053	32.1059	11.997	10.2495	15.0067	6.73503	7.54708	8.34161	10.3624	7.14581	10.3724	14.0946	25.2636	TRINITY_DN10799_c0_g3	-	Zinc finger protein
TRINITY_DN107990_c1_g1_i1	16.1219	9.31193	6.19791	1.85277	2.87799	6.7088	4.25509	2.4976	7.64897	2.78319	2.94286	2.18437	3.02323	4.45899	TRINITY_DN107990_c1_g1	-	-
TRINITY_DN107994_c0_g1_i1	0.643951	1.98369	0	0	0.574771	9.74423	0	0	0.321599	0.277919	0	0	3.38116	4.89784	TRINITY_DN107994_c0_g1	AGBL1	Cytosolic carboxypeptidase 4
TRINITY_DN108_c0_g1_i1	0.896778	1.26616	1.25366	0.687065	1.20066	2.37475	0.438312	0.540276	1.19431	0.580553	0.545653	0.607525	1.56955	1.86023	TRINITY_DN108_c0_g1	PUS1	tRNA pseudouridine synthase
TRINITY_DN108_c0_g2_i1	2.13348	4.92915	0.331392	0.181618	1.48111	0.538063	1.66843	0.612069	1.18388	0.102309	0.865425	1.3918	2.66718	3.44212	TRINITY_DN108_c0_g2	TRAPPC1	Rab guanyl-nucleotide exchange factor activity
TRINITY_DN108_c0_g3_i3	2.02428	4.07058	1.49354	0.775448	2.3087	1.78682	1.51707	0.232296	2.07808	0.922182	0.359243	0.863443	2.10888	2.09952	TRINITY_DN108_c0_g3	SMAD2	positive regulation of nodal signaling pathway involved in determination of lateral mesoderm left/right asymmetry
TRINITY_DN1080_c0_g3_i1	2.5645	3.9006	0.313694	0.343838	1.94565	0.582089	0.300824	0.430398	0.384226	0.33204	0.614406	0.608065	1.63507	1.41858	TRINITY_DN1080_c0_g3	Cyp2g1	cytochrome P450
TRINITY_DN1080_c3_g1_i2	60.5435	45.9582	28.5982	28.6284	25.0495	30.3591	18.171	17.9933	15.1182	10.8193	13.8863	15.0959	48.1332	40.1729	TRINITY_DN1080_c3_g1	HEXIM1	Hexamethylene bis-acetamide inducible 1
TRINITY_DN108011_c0_g1_i1	1.61866	1.24657	0	0	0.48159	0	0	0.278624	0	0	0	0	0.404715	0	TRINITY_DN108011_c0_g1	-	L1 transposable element RBD-like domain
TRINITY_DN10805_c0_g1_i11	3.45504	3.34748	0.779036	0.853895	4.97398	2.44543	49.0921	2.93525	26.7175	1.15443	1.37325	1.15773	2.3408	1.31009	TRINITY_DN10805_c0_g1	HPCAL1	calcium ion binding
TRINITY_DN10805_c0_g2_i1	0	0.253547	0.115062	0	0	0.249093	1.44823	0.170013	1.23316	0.0710449	0.0751208	0.0743456	0	0.113822	TRINITY_DN10805_c0_g2	-	cytochrome P450
TRINITY_DN108059_c0_g1_i1	1.26846	3.90749	0	0	0	0	0	0	0	0	0	0	5.70878	1.31561	TRINITY_DN108059_c0_g1	-	Retinol dehydrogenase 8-like
TRINITY_DN108065_c0_g1_i1	0.526869	0.81151	0.736543	0	0	0.398628	0	0.272073	0	0.454777	0	0.237952	0	0.728605	TRINITY_DN108065_c0_g1	SIGLEC1	Sialic acid binding Ig-like lectin 1, sialoadhesin
TRINITY_DN10807_c0_g1_i2	6.58312	12.7263	3.75631	6.48469	15.2294	3.3544	3.23072	5.68897	9.25928	1.91344	5.39525	4.91483	11.6898	14.3988
TRINITY_DN10808_c0_g1_i1	61.2024	45.8151	52.2326	42.6929	47.522	29.8558	26.0561	23.6925	19.75	15.6267	17.9295	16.43	37.4322	31.5463	TRINITY_DN10808_c0_g1	RNF185	ER-associated misfolded protein catabolic process
TRINITY_DN108086_c0_g3_i1	15.1757	41.3435	21.3477	48.3968	32.6783	41.7655	22.252	21.7468	24.3475	17.6839	27.0955	19.962	22.0549	27.6759	TRINITY_DN108086_c0_g3	-	Integrase core domain
TRINITY_DN108087_c0_g1_i1	1.02016	3.79731	1.3073	3.7777	7.28451	4.37381	5.5845	1.66822	25.3043	1.46762	1.39663	1.45901	2.04057	3.52693	TRINITY_DN108087_c0_g1	ABHD14A	hydrolase activity
TRINITY_DN10809_c0_g2_i1	122.991	94.8877	43.3932	36.9748	61.7422	37.0671	25.9039	16.841	14.5708	23.006	19.6876	17.9984	49.528	26.1396	TRINITY_DN10809_c0_g2	RBM12B	RNA binding
TRINITY_DN10809_c1_g1_i2	139.915	138.797	198.543	166.685	107.28	97.5067	96.7576	101.78	82.4507	72.4834	80.604	70.3609	173.054	122.473	TRINITY_DN10809_c1_g1	ARF6	ADP-ribosylation factor 6
TRINITY_DN108096_c1_g1_i3	21.0369	14.1328	20.3358	5.14384	9.9877	3.38648	3.15024	3.2359	2.90596	3.67031	4.08513	2.22364	9.06487	7.73718	TRINITY_DN108096_c1_g1	-	DDE superfamily endonuclease
TRINITY_DN108096_c1_g2_i2	23.6785	17.5203	4.8679	1.42284	5.38729	5.26915	2.45079	3.35657	3.2462	1.8034	0.847495	1.04844	4.52733	2.88926
TRINITY_DN1081_c0_g1_i4	12.9325	11.6329	4.91754	4.43889	13.2054	16.36	7.58513	4.64811	8.68051	6.65312	3.77708	6.82204	9.70058	9.37139	TRINITY_DN1081_c0_g1	TMEM129	Transmembrane protein 129
TRINITY_DN1081_c0_g3_i2	5.83765	2.45221	0.222568	1.30109	0.378946	0.803045	0.933783	0.767338	0.159023	0.22904	0.920283	0.814914	3.66224	2.20169	TRINITY_DN1081_c0_g3	SLFN14	Schlafen family member
TRINITY_DN1081_c0_g5_i3	46.0024	32.0466	16.9002	13.0157	19.8771	14.1051	11.7553	9.69278	8.13476	9.47387	9.03016	9.1956	15.9883	16.4541	TRINITY_DN1081_c0_g5	ZBTB41	zinc finger and BTB
TRINITY_DN1081_c1_g1_i1	18.9014	16.769	9.30105	4.4023	17.4107	13.0423	4.78913	3.66999	3.09621	6.39552	4.27827	5.66826	12.1362	9.72358	TRINITY_DN1081_c1_g1	CCDC138	Coiled-coil domain containing 138
TRINITY_DN1081_c3_g1_i1	32.6465	29.5107	32.0714	41.6726	26.0119	16.2003	16.5381	25.4458	12.1379	8.23301	20.9892	15.4476	15.5187	13.3056	TRINITY_DN1081_c3_g1	ZBTB10	Zinc finger and BTB
TRINITY_DN1081_c8_g1_i1	2.98627	6.32446	1.17413	5.29083	1.49932	2.96547	0.875748	1.15658	2.79636	0.161104	1.02208	1.60159	0.979991	1.41959	TRINITY_DN1081_c8_g1	NR1I2	drug export
TRINITY_DN10812_c0_g1_i1	370.953	574.851	1056.55	771.215	866.431	860.231	638.885	460.36	611.285	833.431	483.853	702.814	922.736	836.679	TRINITY_DN10812_c0_g1	PELO	pelota homolog
TRINITY_DN108141_c0_g1_i15	87.4482	39.0935	1.78901	0.326821	2.2845	1.29099	0.250194	1.10141	0	0.184104	0.194666	0.385314	0.639943	0.884866	TRINITY_DN108141_c0_g1	PCDHGA1	homophilic cell adhesion via plasma membrane adhesion molecules
TRINITY_DN108141_c1_g1_i1	0	0.699653	0.635019	0	0	0	0	0	0	0	0	0	0	0	TRINITY_DN108141_c1_g1	PCDHGB5	homophilic cell adhesion via plasma membrane adhesion molecules
TRINITY_DN108141_c2_g1_i1	21.4319	7.81827	0	0	2.01363	0	0	0	0	0.97365	1.02951	0	0.846099	0.779949	TRINITY_DN108141_c2_g1	PCDHGA1	homophilic cell adhesion via plasma membrane adhesion molecules
TRINITY_DN10816_c0_g2_i2	16.2414	16.4634	4.2693	1.5953	11.461	8.82232	6.39128	0.752682	4.64489	4.64308	0.886869	1.94352	4.32117	5.951	TRINITY_DN10816_c0_g2	-	MYND finger
TRINITY_DN108162_c0_g1_i1	1.09137	0.840492	0	0	0.487063	0.412864	0.640106	0	0.272524	0.471019	0	0.246451	0.818628	0.377313	TRINITY_DN108162_c0_g1	-	K02A2.6-like
TRINITY_DN108179_c0_g1_i1	7.78939	23.0723	3.35055	23.4122	7.48739	15.4136	8.43434	10.8296	12.5682	5.68917	15.5858	8.6596	7.64053	8.28609	TRINITY_DN108179_c0_g1	-	-
TRINITY_DN108182_c0_g1_i1	2.69633	4.15302	1.88468	0	3.20888	0.680012	2.10858	1.8565	1.34659	0.387898	1.23045	0.405919	0	1.86437	TRINITY_DN108182_c0_g1	-	Ribonuclease H protein
TRINITY_DN108183_c0_g1_i1	8.95968	2.37933	1.51167	1.18352	0.82729	1.87003	1.08724	0.638172	0.617187	1.46674	1.12792	0.418604	1.85395	1.92263	TRINITY_DN108183_c0_g1	-	K02A2.6-like
TRINITY_DN10819_c0_g3_i1	32.9919	23.3159	13.3946	6.09214	7.58232	3.73677	8.80611	7.24325	4.76048	2.13156	3.62869	2.85515	6.1497	3.58575	TRINITY_DN10819_c0_g3	-	transposition, RNA-mediated
TRINITY_DN10819_c5_g1_i1	1.35724	2.09048	5.18613	2.14901	0.646095	0.479212	0.477624	0.420524	0.180753	0.195254	0.247747	0.122595	0.882312	1.06359	TRINITY_DN10819_c5_g1	SLC28A2	nucleoside:sodium symporter activity
TRINITY_DN1082_c0_g1_i1	0.825227	0.529606	1.44204	1.47524	0	0.208121	1.85536	0.497169	1.57984	0.0593592	0.188294	0.124234	0.928494	0.760801	TRINITY_DN1082_c0_g1	-	Cell-cycle sustaining, positive selection,
TRINITY_DN10821_c0_g1_i5	17.957	14.7996	9.57885	6.87886	10.4041	9.17665	11.9179	5.77525	10.3053	12.1008	12.1481	8.53685	5.67132	5.33684	TRINITY_DN10821_c0_g1	L1TD1	transposition, RNA-mediated
TRINITY_DN108215_c0_g1_i1	6.76447	8.41533	6.9105	3.98661	9.75332	9.05489	9.46089	17.1971	6.23683	2.4703	8.54842	5.40513	5.07398	7.19582	TRINITY_DN108215_c0_g1	GYS2	Glycogen starch synthase
TRINITY_DN108224_c0_g1_i1	4.73996	3.34617	2.48486	0	1.05769	1.19541	1.39003	0.40795	0.591803	1.02285	0.180255	0.535183	1.18514	0.546239	TRINITY_DN108224_c0_g1	-	Ribonuclease H protein
TRINITY_DN108245_c0_g1_i10	5.16008	3.4062	7.72885	1.12954	3.94777	0.557729	1.29706	1.52266	1.47259	2.22701	0.336396	1.99755	2.21173	3.05822	TRINITY_DN108245_c0_g1	-	DDE superfamily endonuclease
TRINITY_DN10825_c0_g1_i9	13.7712	9.15933	7.50063	9.86566	6.54496	4.12711	6.13644	4.80251	4.15333	2.97172	2.93816	3.75596	11.4699	8.59459	TRINITY_DN10825_c0_g1	CLN3	lysosomal lumen pH elevation
TRINITY_DN10827_c0_g3_i2	5.20102	6.25506	3.18721	3.60265	4.96023	4.74365	2.42367	2.02354	3.09561	3.22864	2.50351	2.31678	4.7563	4.43371
TRINITY_DN108289_c0_g1_i1	4.69764	4.01974	6.20228	6.79828	4.19297	12.6372	3.97979	2.42585	6.51688	8.10971	2.38194	6.12912	3.91518	8.30089	TRINITY_DN108289_c0_g1	-	L1 transposable element RBD-like domain
TRINITY_DN108293_c0_g2_i1	0	0	0	0	0.748206	0	0	0.432875	0	0	0	0	0	0	TRINITY_DN108293_c0_g2	PURB	purine-rich negative regulatory element binding
TRINITY_DN108295_c0_g1_i1	12.2086	1.25362	0.568903	0	1.45293	0.615798	0.954735	0	0.406477	0	1.8571	0	0	0	TRINITY_DN108295_c0_g1	-	-
TRINITY_DN1083_c0_g1_i2	217.681	185.406	137.166	124.594	162.12	101.291	105.715	102.893	88.9736	72.4368	101.929	89.256	114.071	82.7913	TRINITY_DN1083_c0_g1	PAPD4	Poly(A) RNA polymerase
TRINITY_DN10831_c0_g1_i3	0.544801	0.419565	0.126935	0.0695664	0.567319	0.82439	0.106511	0	0.181388	0.117564	0.165745	0.0410085	0.749193	0.565052	TRINITY_DN10831_c0_g1	BORA	Bora, aurora kinase A activator
TRINITY_DN108339_c3_g1_i1	1.29785	2.19891	2.17721	2.98303	1.3901	1.76751	0.608966	0.134041	0.259266	0	0.355359	0.117231	0.389402	1.07687	TRINITY_DN108339_c3_g1	-	Reverse transcriptase (RNA-dependent DNA polymerase)
TRINITY_DN10834_c0_g1_i2	418.568	220.686	49.512	27.6282	78.1689	48.2339	53.2539	68.8346	72.6814	30.0153	42.6102	26.4656	42.989	82.3728	TRINITY_DN10834_c0_g1	-	Integrase core domain
TRINITY_DN10834_c0_g2_i1	197.906	75.8233	25.7202	18.2865	38.1696	10.5341	34.4142	46.7339	32.2836	11.5887	29.9532	15.2712	19.3952	33.0071	TRINITY_DN10834_c0_g2	-	carbonate dehydratase activity
TRINITY_DN108347_c0_g1_i1	26.1444	13.149	1.86474	4.90542	5.23863	1.21107	1.87764	1.10211	0.532936	1.38166	2.43487	2.89169	1.20066	1.47571	TRINITY_DN108347_c0_g1	SCN3A	response to pyrethroid
TRINITY_DN108351_c0_g1_i1	0.901186	1.38805	0.629912	0	0	0	0	0	0.450066	0	0.822502	0	0	0.623123	TRINITY_DN108351_c0_g1	-	Chromatin organization modifier domain
TRINITY_DN108352_c0_g1_i2	2.8188	3.25625	0.985145	3.77934	2.51598	2.1327	1.65327	0.727811	0.703878	0.304138	0.321586	0.318268	0.52859	0.487264	TRINITY_DN108352_c0_g1	-	Reverse transcriptase (RNA-dependent DNA polymerase)
TRINITY_DN108352_c1_g1_i3	0	3.67715	1.33498	0.731633	2.55708	2.89005	1.12019	1.4794	0	2.47285	0.871572	0.862578	1.4326	0	TRINITY_DN108352_c1_g1	-	Reverse transcriptase (RNA-dependent DNA polymerase)
TRINITY_DN10836_c0_g1_i10	36.9073	27.7533	7.29627	3.42745	8.42969	1.8804	6.55961	10.3316	4.84075	2.3598	3.57264	2.35718	48.8429	9.19388	TRINITY_DN10836_c0_g1	RAB37	member RAS oncogene family
TRINITY_DN10836_c0_g2_i3	204.429	380.767	34.6115	24.3679	283.109	447.026	39.8695	28.0824	32.1423	33.6442	43.7138	37.5168	240.724	507.626	TRINITY_DN10836_c0_g2	RAB12	Ras-related protein Rab-12
TRINITY_DN10836_c1_g1_i3	6.48827	5.38115	0.69772	0	2.67288	1.69927	1.17091	1.41753	0.872401	0.323104	0.683281	0.788935	5.42835	1.7255	TRINITY_DN10836_c1_g1	-	Ribonuclease H protein
TRINITY_DN10837_c0_g1_i2	34.5666	19.4222	0.123272	0.135118	88.6239	33.4918	3.8272	0.182144	1.05692	0.837257	2.25347	1.99126	10.186	3.65831	TRINITY_DN10837_c0_g1	CTSF	cysteine-type endopeptidase inhibitor activity. It is involved in the biological process described with proteolysis
TRINITY_DN10839_c1_g1_i1	7.23524	6.66818	1.16069	2.81707	8.9988	20.4608	2.22614	2.32751	2.66562	5.68214	5.41273	5.83899	6.93957	8.77539	TRINITY_DN10839_c1_g1	ZNF704	Zinc finger protein
TRINITY_DN1084_c0_g1_i2	8279.55	14097.5	27363.8	33264.1	21444.2	25141.9	18153.3	19358.7	16558	16004.9	16344.1	15392.3	26525	25756.8	TRINITY_DN1084_c0_g1	EEF1A1	This protein promotes the GTP-dependent binding of aminoacyl-tRNA to the A-site of ribosomes during protein biosynthesis
TRINITY_DN1084_c0_g2_i2	697.839	772.551	20.2487	19.2616	790.201	790.136	71.8463	105.464	85.9784	1013.37	699.61	870.09	217.293	308.398	TRINITY_DN1084_c0_g2	EEF1A2	This protein promotes the GTP-dependent binding of aminoacyl-tRNA to the A-site of ribosomes during protein biosynthesis
TRINITY_DN1084_c1_g1_i4	100.07	332.962	121.53	109.822	264.855	635.519	111.946	90.7819	138.352	151.41	121.13	186.364	377.627	672.963	TRINITY_DN1084_c1_g1	AAMDC	Mth938 domain-containing protein
TRINITY_DN1084_c2_g1_i1	0.95495	1.80515	0.606811	0.465584	1.62723	1.11661	0.61101	1.38974	0.520273	0.374674	0.63387	0.352873	1.17213	0.960433	TRINITY_DN1084_c2_g1	ZDHHC16	palmitoyltransferase
TRINITY_DN1084_c3_g1_i1	5.73902	5.33177	1.20981	3.55942	3.25236	4.82458	2.08373	2.35207	2.4567	1.06152	1.95383	2.18052	3.34817	4.34616	TRINITY_DN1084_c3_g1	FAM107B	Protein of unknown function (DUF1151)
TRINITY_DN108401_c0_g1_i1	0	0.45737	0.830237	0	2.65045	0	0.348326	0.613367	0.593197	0.768942	0.542038	0.268222	0	0	TRINITY_DN108401_c0_g1	-	Reverse transcriptase (RNA-dependent DNA polymerase)
TRINITY_DN108409_c0_g2_i1	0	1.36969	0.93237	0	0	0.336408	0.521568	0	0.66617	0	0	0	0.333515	0.30744	TRINITY_DN108409_c0_g2	-	-
TRINITY_DN10846_c0_g1_i3	0.886919	4.55359	1.44653	1.58553	4.48595	2.2368	1.21378	1.37401	2.8053	0.510374	2.0237	2.26986	5.32217	12.0607	TRINITY_DN10846_c0_g1	NDUFS3	NADH dehydrogenase (ubiquinone) Fe-S protein 3, (NADH-coenzyme Q reductase)
TRINITY_DN108462_c0_g1_i3	1.85714	1.90697	2.23563	2.05522	1.19718	0.624492	0.665647	0.799185	0.824431	0.267171	0.659163	0.139792	0.696513	1.56947	TRINITY_DN108462_c0_g1	ADHFE1	Alcohol dehydrogenase, iron containing, 1
TRINITY_DN108462_c0_g2_i1	7.66362	9.97225	2.30893	2.73327	2.5946	3.19905	1.23995	1.56934	1.18779	0.285129	1.02506	0.298376	2.57688	2.92358	TRINITY_DN108462_c0_g2	-	Endonuclease-reverse transcriptase
TRINITY_DN108462_c0_g3_i1	0.672285	1.08726	0.98682	1.85425	0.720073	0.813838	0.867472	0.729048	0.973674	0.174089	0.521549	0.364353	0.756413	0.697275	TRINITY_DN108462_c0_g3	-	K02A2.6-like
TRINITY_DN108462_c1_g1_i1	10.2575	7.04558	1.35645	2.5488	4.33034	1.57314	1.7073	4.36641	1.17685	0.957188	3.0363	1.87811	1.97551	4.21719	TRINITY_DN108462_c1_g1	-	Reverse transcriptase (RNA-dependent DNA polymerase)
TRINITY_DN108479_c0_g2_i7	23.2098	12.3272	19.5798	5.5186	7.14359	3.63321	4.69411	4.95951	5.99553	1.72707	1.82615	1.44584	9.00491	3.87375
TRINITY_DN10848_c0_g3_i4	29.1083	19.3683	10.051	4.23724	26.3969	11.4961	4.43884	1.92402	3.69243	1.35677	2.07221	1.47239	9.38857	10.3049	TRINITY_DN10848_c0_g3	ARVCF	deleted in velo-cardio-facial syndrome
TRINITY_DN108498_c0_g1_i1	0	0	0	0.444792	0	0	0	0	0	0	0	0.2622	0	0	TRINITY_DN108498_c0_g1	YDJ1	DnaJ central domain
TRINITY_DN1085_c0_g1_i4	131.017	94.3978	18.2866	20.7625	41.8647	22.1597	15.8945	15.8243	11.556	20.3328	23.83	19.6769	32.2111	17.2247	TRINITY_DN1085_c0_g1	HES6	DNA-binding transcription repressor activity, RNA polymerase II-specific
TRINITY_DN108514_c0_g1_i1	9.20938	3.03959	0.919597	3.02389	1.76143	0.497699	0.385817	0.339693	1.97113	0.851705	0.600378	0.891274	0	0	TRINITY_DN108514_c0_g1	-	-
TRINITY_DN10853_c0_g2_i12	6.56243	3.9308	2.54834	2.23457	1.30165	1.10336	3.84897	4.51843	3.64154	3.14694	2.66198	2.96382	2.73468	4.53758
TRINITY_DN10856_c0_g1_i1	13.6481	13.3451	27.869	10.104	13.6875	23.3208	15.0203	6.73109	18.3039	21.7743	8.74753	20.2926	10.0073	18.7679	TRINITY_DN10856_c0_g1	DHRS12	Dehydrogenase reductase (SDR family) member 12
TRINITY_DN108593_c0_g1_i1	0.877656	0.675905	1.22693	0	0	1.32806	0	0	0.438315	0	0	0	0	0	TRINITY_DN108593_c0_g1	-	K02A2.6-like
TRINITY_DN1086_c0_g1_i3	97.6859	107.368	97.9225	104.633	67.6006	111.12	59.2809	44.4977	59.1385	32.2776	32.2745	37.2038	72.0538	79.6296
TRINITY_DN10860_c0_g1_i1	20.9551	20.8542	10.2999	13.1223	25.0239	17.2301	6.90287	14.4776	6.02113	9.9524	13.449	10.2419	14.6416	16.011	TRINITY_DN10860_c0_g1	CENPI	Centromere protein I
TRINITY_DN10861_c1_g1_i1	2.38737	1.47086	1.00124	4.3898	1.27854	0.361256	0.280046	2.46567	0.476917	0.412141	2.17893	1.29387	1.07445	0.660298	TRINITY_DN10861_c1_g1	LHFPL4	Lipoma HMGIC fusion partner-like protein
TRINITY_DN108614_c1_g1_i1	9.12145	6.50431	1.41683	1.8118	4.52307	1.78922	1.18886	4.53583	1.34975	2.18704	3.08335	1.06804	1.26702	2.80311	TRINITY_DN108614_c1_g1	-	K02A2.6-like
TRINITY_DN108616_c1_g1_i1	6.38967	5.44808	1.35583	1.31128	1.52765	1.2086	1.07075	1.59088	1.02571	0.886398	1.14553	0.927578	1.11262	1.18343	TRINITY_DN108616_c1_g1	C5AR1	anaphylatoxin chemotactic receptor
TRINITY_DN10863_c0_g1_i2	19.4177	18.111	6.93712	13.5545	8.66584	6.20303	6.45365	9.35877	7.75801	3.81773	8.76271	5.45672	8.41537	6.11644	TRINITY_DN10863_c0_g1	-	Reverse transcriptase (RNA-dependent DNA polymerase)
TRINITY_DN10863_c0_g2_i4	165.502	116.957	3.079	2.41062	3.93176	3.3328	2.76813	2.9788	1.78089	2.12745	2.2495	2.32102	2.98946	5.72904
TRINITY_DN10863_c2_g1_i4	10.7661	9.44282	5.01688	2.52036	7.20714	2.71521	2.28024	1.3899	4.48064	3.09766	2.32006	2.16105	3.81347	4.75602	TRINITY_DN10863_c2_g1	-	-
TRINITY_DN10864_c0_g1_i1	121.287	95.8442	91.6126	104.243	83.2023	38.1646	64.4109	79.8525	51.7538	45.9997	58.4949	47.2154	71.9262	53.9957	TRINITY_DN10864_c0_g1	GNAI3	Guanine nucleotide-binding protein G(k) subunit alpha
TRINITY_DN108648_c1_g1_i1	4.68724	8.25089	0	0.513017	0	1.01324	0	1.03735	0.668824	0	0	0.302418	0.502266	3.70398	TRINITY_DN108648_c1_g1	-	L1 transposable element RBD-like domain
TRINITY_DN108648_c2_g1_i3	2.43581	2.62623	2.38362	4.10563	4.7831	5.52879	2.28583	2.51569	2.91956	0.841007	1.33388	1.32012	0.730834	0.673695	TRINITY_DN108648_c2_g1	-	Endonuclease/Exonuclease/phosphatase family
TRINITY_DN108648_c4_g1_i1	2.03312	3.13151	2.36852	3.11534	2.4196	1.53825	1.19246	1.0499	0.676915	0.584975	1.23707	0.612152	0.508342	0.937197	TRINITY_DN108648_c4_g1	-	Reverse transcriptase (RNA-dependent DNA polymerase)
TRINITY_DN10865_c0_g1_i2	39.9127	6.10789	0.899943	0.434025	0.873385	0.272755	0.271851	0.478703	0.257201	0.377854	0.211517	0.302371	0.695339	0.498537	TRINITY_DN10865_c0_g1	KCNH3	Potassium voltage-gated channel, subfamily H
TRINITY_DN10865_c0_g2_i2	22.6997	12.0928	0.385112	0.464331	0.344241	0.208428	0.129259	0.0853546	0	0.0475574	0.100571	0.124417	0.289291	0.457154	TRINITY_DN10865_c0_g2	KCNH3	Potassium voltage-gated channel, subfamily H
TRINITY_DN10866_c0_g3_i1	3.64436	12.5532	5.7894	9.39167	12.2425	10.3274	3.76972	1.8135	2.77971	4.00361	2.41903	2.39406	5.86482	9.713	TRINITY_DN10866_c0_g3	PBXIP1	transcription corepressor activity
TRINITY_DN108692_c1_g1_i1	5.86295	4.81621	0.546412	1.4973	6.27971	2.07008	4.3557	3.02761	4.48967	0.843452	3.21063	2.29486	1.46592	3.5134	TRINITY_DN108692_c1_g1	-	-
TRINITY_DN1087_c0_g2_i1	106.306	69.1599	17.6946	15.9578	42.0443	26.1234	8.92731	16.5061	7.48155	9.88825	19.7778	13.6039	29.5643	27.5298	TRINITY_DN1087_c0_g2	C9orf142	DNA ligation involved in DNA repair
TRINITY_DN1087_c2_g1_i3	109.114	120.033	148.617	124.891	99.3557	105.858	246.828	197.837	159.525	23.5935	73.7368	47.8889	88.7762	109.976	TRINITY_DN1087_c2_g1	TSPAN6	negative regulation of viral-induced cytoplasmic pattern recognition receptor signaling pathway
TRINITY_DN1087_c2_g2_i1	3.39264	4.49393	0.474278	1.97544	3.02817	2.15616	0.318373	2.03226	0.948828	0.292842	5.63548	3.86123	1.01792	1.59516	TRINITY_DN1087_c2_g2	CBX1	Chromo shadow domain
TRINITY_DN1087_c5_g1_i1	11.3745	4.08788	1.36295	0.663963	1.64374	0.655686	0.635362	1.17475	0.162302	0.561033	0.642654	0.440323	2.27517	1.34826	TRINITY_DN1087_c5_g1	MPP5	MAGUK p55 subfamily member 5
TRINITY_DN10870_c0_g1_i2	1.1689	2.4434	0.758679	0.511743	1.56499	1.01073	0.489699	0.905425	0.792256	0.612582	0.723928	0.414791	2.12933	1.78966	TRINITY_DN10870_c0_g1	TM9SF4	transmembrane 9 superfamily
TRINITY_DN108707_c0_g1_i2	4.99221	6.40771	0.775436	6.37462	8.4167	2.51806	2.27734	4.29661	2.49319	0.957583	3.29069	1.75362	1.66427	2.68478	TRINITY_DN108707_c0_g1	-	RNA-directed DNA polymerase from mobile element jockey-like
TRINITY_DN108720_c0_g1_i1	3.72457	0.717096	0	2.14018	1.66222	5.636	0.546129	2.40419	1.39508	0.401866	5.09906	0.841073	0.698442	2.57534	TRINITY_DN108720_c0_g1	-	-
TRINITY_DN108725_c0_g1_i3	23.1822	11.6733	5.60906	1.36623	5.57086	3.373	2.61476	2.30216	2.67175	2.69368	1.62755	0.402689	8.6944	3.69907
TRINITY_DN10873_c1_g1_i3	10.4115	9.16359	5.71798	2.84884	9.95677	4.50132	2.18089	1.53613	3.71404	1.6048	4.75122	2.01523	7.25174	9.77007	TRINITY_DN10873_c1_g1	HARBI1	Harbinger transposase derived 1
TRINITY_DN10873_c1_g2_i1	0.674985	0.259911	0.589752	0.904992	0.903707	0.766037	0.0989722	0.34856	0.75847	0.364141	0.693057	0.304847	0.632875	0.116679	TRINITY_DN10873_c1_g2	-	Reverse transcriptase (RNA-dependent DNA polymerase)
TRINITY_DN10873_c1_g3_i1	19.6356	44.6454	20.7507	54.6232	31.9226	45.453	24.2671	19.0724	27.0841	17.0497	19.948	19.2142	22.2681	24.8911	TRINITY_DN10873_c1_g3	-	Reverse transcriptase (RNA-dependent DNA polymerase)
TRINITY_DN10876_c0_g1_i1	2.08643	3.06754	2.06824	0.842852	3.41983	2.92756	1.53521	0.724813	1.57246	1.01507	0.48472	0.496851	2.58938	1.9148	TRINITY_DN10876_c0_g1	FAM134A	Family with sequence similarity 134 member A
TRINITY_DN10877_c2_g1_i3	83.4538	32.5934	5.86353	5.92939	4.20265	3.80811	3.30122	2.59913	2.40555	3.97078	3.55645	2.19984	5.68335	4.07894	TRINITY_DN10877_c2_g1	ROBO4	angiogenesis
TRINITY_DN10879_c0_g1_i1	1.18221	2.27613	0.68862	1.20767	1.05521	0.447229	1.04008	0.610491	0.885623	1.02045	0.89916	0.355952	0.886768	1.49864	TRINITY_DN10879_c0_g1	-	Reverse transcriptase (RNA-dependent DNA polymerase)
TRINITY_DN10879_c2_g1_i1	0.315923	0	0	0.0484088	0.0563967	0.0478053	0.148235	0.522054	0.252443	0	0.0865019	0	0.142183	0	TRINITY_DN10879_c2_g1	SLC15A3	Solute carrier family 15 member 3
TRINITY_DN1088_c0_g1_i15	4.09787	6.13141	45.6657	37.6749	2.09008	6.11229	18.0603	2.72073	9.76492	4.44671	4.96896	5.81661	32.0551	13.2768	TRINITY_DN1088_c0_g1	TMEM51	Transmembrane protein 51
TRINITY_DN10880_c0_g1_i3	0.828958	0.718201	0.289713	0.317552	0.277464	0.156797	0.0607746	0.428071	0.465744	0.0894413	0	0	0.233173	0.214943	TRINITY_DN10880_c0_g1	-	Reverse transcriptase (RNA-dependent DNA polymerase)
TRINITY_DN10880_c1_g1_i5	2.44043	2.45144	13.1273	13.5759	4.07238	1.9267	1.49358	0.657511	1.05982	1.00746	0.581048	0.431289	0.955067	0.807031	TRINITY_DN10880_c1_g1	-	Reverse transcriptase (RNA-dependent DNA polymerase)
TRINITY_DN108812_c0_g1_i1	0.706181	0	0	0	0	0	0	0	0	0	0	0	0	0	TRINITY_DN108812_c0_g1	-	-
TRINITY_DN10883_c0_g1_i3	2.70678	1.54412	8.96943	3.53313	2.95288	4.47514	1.29358	1.24247	1.55208	1.34127	2.01296	1.7658	4.66225	3.46592	TRINITY_DN10883_c0_g1	SRMS	Src-related kinase lacking C-terminal regulatory tyrosine and N-terminal myristylation sites
TRINITY_DN10884_c0_g1_i1	53.5209	58.7131	48.0411	45.8725	71.3131	53.8946	24.5029	20.9771	19.7104	22.0186	17.5712	19.7375	38.9903	36.2082	TRINITY_DN10884_c0_g1	-	-
TRINITY_DN108841_c0_g1_i4	3.67082	1.61542	0.733096	0	1.4042	1.98381	0.615141	0.2708	1.04758	0.452648	0.717925	0.473678	1.18005	0.362597
TRINITY_DN108845_c0_g1_i1	2.24095	2.58872	0.78319	0	1.50015	0.423874	0.985763	0.289305	0.559583	0.725369	0.766983	0	0.840459	0.387375	TRINITY_DN108845_c0_g1	-	Reverse transcriptase (RNA-dependent DNA polymerase)
TRINITY_DN108845_c0_g2_i1	4.273	3.29074	0	0.545624	0	1.07765	0.417696	0.36776	0	0.614719	0.324993	0	0.53419	0	TRINITY_DN108845_c0_g2	-	Ribonuclease H protein
TRINITY_DN108872_c0_g1_i1	0	0	0	0	0.193194	0	0	0	0.108097	0	0.0987744	0	0	0	TRINITY_DN108872_c0_g1	MUC5AC	stimulatory C-type lectin receptor signaling pathway
TRINITY_DN10889_c0_g1_i4	29.0327	5.37743	10.532	2.4402	20.0093	1.01952	16.5252	8.16042	1.34593	9.5165	2.85103	1.82575	11.0264	1.35525	TRINITY_DN10889_c0_g1	-	Armadillo-like
TRINITY_DN108895_c0_g1_i3	11.9886	19.1757	7.41291	20.4897	11.9354	15.3502	7.57239	10.715	7.36899	5.97011	10.7315	6.87222	8.64669	10.8401
TRINITY_DN108895_c1_g1_i1	4.54246	4.08131	2.11673	2.90017	4.05447	2.29121	744.651	471.489	390.952	1.63371	118.157	46.5015	6.24665	2.6174	TRINITY_DN108895_c1_g1	-	Reverse transcriptase (RNA-dependent DNA polymerase)
TRINITY_DN1089_c0_g1_i1	43.1944	21.6471	50.1999	43.8115	12.2567	12.9747	3.32747	5.6263	7.17992	7.79069	7.94344	8.18175	32.98	24.1162	TRINITY_DN1089_c0_g1	KIT	Belongs to the protein kinase superfamily. Tyr protein kinase family. CSF-1 PDGF receptor subfamily
TRINITY_DN10890_c0_g2_i10	4.40471	6.29976	1.67135	4.53169	2.92055	5.23693	0.95956	2.85947	3.26825	0.651773	3.15867	1.87565	1.88796	3.48072	TRINITY_DN10890_c0_g2	NBL1	Neuroblastoma suppressor of tumorigenicity 1
TRINITY_DN108906_c0_g1_i3	15.1395	13.7372	5.55306	5.34019	9.29861	4.53644	2.50562	4.21863	2.88213	2.16721	4.44628	3.11413	4.94718	4.19764	TRINITY_DN108906_c0_g1	-	Ribonuclease H protein
TRINITY_DN10891_c0_g2_i1	2.38964	3.43526	1.78167	1.46465	2.7017	2.53119	0.747498	1.80987	1.51167	0.412532	0.945098	1.15119	1.31446	2.64369	TRINITY_DN10891_c0_g2	-	K02A2.6-like
TRINITY_DN10891_c0_g4_i4	1.86604	1.11048	0.830028	0.0649848	0.605664	0.192524	0.547232	0.350407	0.550687	0.0366071	0.348365	0.229847	0.954344	0.703785	TRINITY_DN10891_c0_g4	-	transposition, RNA-mediated
TRINITY_DN10891_c1_g1_i2	4.01604	3.09285	0	0.615376	2.86768	0.303852	0	0.414774	0.601702	0.519978	1.09962	0.362757	2.10868	1.11075	TRINITY_DN10891_c1_g1	-	K02A2.6-like
TRINITY_DN10891_c3_g1_i1	6.5767	5.06488	1.53233	0.559858	0	0	0.428593	0.754708	1.09484	0	1.00041	0	2.1925	0	TRINITY_DN10891_c3_g1	-	K02A2.6-like
TRINITY_DN108911_c0_g1_i2	5.63653	8.28705	4.83525	9.22571	7.31782	13.5691	5.10914	4.49834	9.08469	4.97585	5.61207	4.28133	7.11059	7.08612	TRINITY_DN108911_c0_g1	-	-
TRINITY_DN10893_c0_g1_i4	3.03984	2.21784	1.34197	2.20639	1.57084	1.08944	1.31373	2.06548	1.75785	0.276199	0.803124	0.65032	1.20008	0.995632	TRINITY_DN10893_c0_g1	-	L1 transposable element RBD-like domain
TRINITY_DN10893_c1_g1_i2	2.94539	2.69362	1.67275	2.67972	2.30034	1.81063	0.647818	1.33087	1.01129	0.317796	1.2601	0.91454	1.38082	2.54573	TRINITY_DN10893_c1_g1	ABHD14A	hydrolase activity
TRINITY_DN108948_c2_g1_i1	1.09421	1.09549	0.917801	0.922162	0.683663	0.579515	0.513418	0.565048	0.655761	0.51947	0.798941	0.691859	0.738684	0.680932	TRINITY_DN108948_c2_g1	-	-
TRINITY_DN108953_c0_g1_i1	0.604573	1.86239	2.95809	1.38958	2.69812	3.65934	2.12755	1.8732	0.905799	2.60924	3.58661	1.91132	3.17439	1.25409	TRINITY_DN108953_c0_g1	L1TD1	LINE1 type transposase
TRINITY_DN10896_c0_g1_i1	0.699422	4.20141	1.36887	1.28607	3.37113	8.7844	0.820444	0.505651	0.768466	0.664091	0.510684	0.694944	2.51823	5.02958	TRINITY_DN10896_c0_g1	-	-
TRINITY_DN10897_c2_g1_i1	23.8328	9.30459	6.24701	15.8502	3.84086	7.6385	12.134	14.7857	13.3903	2.92862	8.53462	5.83036	4.4692	6.75188	TRINITY_DN10897_c2_g1	ZNF395	Domain of unknown function (DUF4772)
TRINITY_DN10898_c0_g1_i72	20.386	14.865	38.7888	13.3415	9.33207	6.77281	5.33233	4.40593	3.61491	10.066	2.32975	3.00058	9.15386	17.771	TRINITY_DN10898_c0_g1	SLC6A8	creatine:sodium symporter activity
TRINITY_DN109_c0_g2_i3	6.35654	6.05693	110.776	74.1238	0.961637	0.652114	39.9992	26.9276	17.6484	0.511478	4.32657	3.50339	11.3947	6.03411	TRINITY_DN109_c0_g2	-	Leucine-rich repeat family 19 TM domain
TRINITY_DN109_c1_g1_i1	14.4818	21.1584	4.80095	11.9194	17.3578	18.2823	17.8127	27.8194	14.6302	26.929	23.5646	23.0225	17.0078	18.253	TRINITY_DN109_c1_g1	-	-
TRINITY_DN109_c3_g1_i2	52.4166	35.6795	13.237	8.80904	19.016	8.95508	9.12377	13.2719	6.41775	10.8003	6.63587	5.65101	20.8001	23.149	TRINITY_DN109_c3_g1	-	Reverse transcriptase (RNA-dependent DNA polymerase)
TRINITY_DN1090_c0_g1_i7	66.761	60.1896	59.5306	83.8303	72.1064	70.8483	32.3019	45.7154	27.286	37.1984	55.2655	54.2333	56.2132	56.0607	TRINITY_DN1090_c0_g1	DDX52	Type III restriction enzyme, res subunit
TRINITY_DN10900_c0_g1_i1	11.145	10.4223	8.2075	5.64167	8.17135	6.92654	5.83637	4.1109	5.86419	1.97555	3.81448	3.23581	11.3454	6.19249	TRINITY_DN10900_c0_g1	L1TD1	L1 transposable element RBD-like domain
TRINITY_DN109031_c0_g1_i1	4.93291	4.34166	0	0.539905	2.51598	1.59952	0.413318	1.81953	1.05582	0.608276	0.643172	0	1.05718	1.94906	TRINITY_DN109031_c0_g1	-	L1 transposable element RBD-like domain
TRINITY_DN10906_c0_g1_i2	10.5149	8.27011	5.08227	29.2244	5.09203	4.23169	6.56082	17.2716	4.91613	2.84837	10.1073	7.02233	5.78951	3.17119
TRINITY_DN10906_c0_g2_i1	4.28207	2.19848	1.74597	2.73391	0.955511	0.539967	0.837166	1.10562	0.534633	0.462018	1.46557	1.28929	0.535324	1.48041	TRINITY_DN10906_c0_g2	-	-
TRINITY_DN10908_c5_g1_i1	4.3009	1.75962	2.0668	0.926754	2.03939	1.32196	4.57211	1.52692	2.28218	2.84231	1.16535	0.849816	0.806518	0.836395	TRINITY_DN10908_c5_g1	-	-
TRINITY_DN109085_c0_g2_i1	6.25982	12.5495	2.08357	2.81667	12.5937	17.1404	0.407942	0.205241	0.6451	0.771897	0.861524	0.448754	5.51528	16.7637	TRINITY_DN109085_c0_g2	EMILIN3	EMI domain
TRINITY_DN109099_c0_g1_i1	0	0	0	0	0	0	0	0	0	0	0	0	0	0	TRINITY_DN109099_c0_g1	CHRM5	Muscarinic acetylcholine receptor
TRINITY_DN1091_c0_g1_i2	75.2006	117.41	151.659	242.108	135.344	217.015	90.8638	124.776	118.005	84.2421	168.024	156.639	131.309	178.154	TRINITY_DN1091_c0_g1	CUTA	cutA divalent cation tolerance homolog (E. coli)
TRINITY_DN10911_c0_g1_i12	254.943	173.903	8.26878	16.3387	173.468	53.824	248.836	144.576	338.442	16.9837	44.6198	27.5496	13.7628	9.84898	TRINITY_DN10911_c0_g1	CORO2B	Belongs to the WD repeat coronin family
TRINITY_DN109127_c0_g1_i2	0.450291	0.520171	0.314745	1.03497	0.200958	0.681378	0.396154	0.930116	0	0.0971693	0.616463	1.01684	0.33776	0.622706	TRINITY_DN109127_c0_g1	C11orf85	Membrane-anchored junction protein
TRINITY_DN10916_c0_g1_i10	42.9052	15.293	3.66783	3.38965	3.39796	1.40124	1.93109	1.80649	1.0277	0.976928	0.892114	0.604095	3.16426	5.2646	TRINITY_DN10916_c0_g1	SAP30L	Histone deacetylase complex subunit SAP30L
TRINITY_DN10917_c0_g3_i2	103.765	81.2789	43.6668	27.1948	93.7794	72.0631	39.6942	52.0565	24.6405	211.049	118.787	146.363	57.066	34.4424	TRINITY_DN10917_c0_g3	CAPSL	Calcyphosine-like b
TRINITY_DN10919_c0_g1_i1	1.49397	2.9914	1.04425	2.74704	2.40024	1.80853	0.350494	8.48627	0.74611	0.515818	69.4035	31.9821	0.448245	0.6198
TRINITY_DN10919_c4_g1_i1	0.725226	4.74737	0.25346	1.66689	0.647315	1.09741	0.638035	0	1.44876	0.625993	0.165476	0.818844	0.271993	1.00291	TRINITY_DN10919_c4_g1	-	Ribonuclease H protein
TRINITY_DN1092_c1_g1_i2	28.9884	45.7894	122.35	121.443	27.9662	21.4659	64.4635	74.2744	61.4206	25.0751	41.4875	34.1511	73.9295	70.7936	TRINITY_DN1092_c1_g1	RILP	Rab interacting lysosomal protein
TRINITY_DN1092_c5_g1_i1	186.305	144.089	77.3585	78.7182	130.91	69.3394	88.9977	53.5487	44.1067	19.2975	62.5164	45.9021	56.2552	38.0431	TRINITY_DN1092_c5_g1	LRPAP1	Alpha-2-macroglobulin RAP, N-terminal domain
TRINITY_DN109202_c0_g2_i2	1.66179	1.63528	1.22609	1.7683	1.15365	1.46685	0.866367	0.858141	0.553281	0.398445	1.01113	0.833912	1.66199	1.34054	TRINITY_DN109202_c0_g2	-	dUTP metabolic process
TRINITY_DN109202_c0_g3_i1	0.265306	1.12375	0.278166	0.101632	0.236804	0.401459	0.077803	0.342508	0.397494	0.0572509	0.363212	0.0599107	0.199004	0.0917225	TRINITY_DN109202_c0_g3	-	Reverse transcriptase (RNA-dependent DNA polymerase)
TRINITY_DN10921_c0_g1_i1	15.8517	18.0857	7.8717	7.27869	10.8141	12.3164	6.38602	3.85862	7.43682	5.71265	3.53168	3.18187	6.76584	7.82376	TRINITY_DN10921_c0_g1	-	Reverse transcriptase (RNA-dependent DNA polymerase)
TRINITY_DN10922_c1_g1_i1	0.836695	1.6109	0.146209	0	0.186702	0.15826	0.122684	0.108017	0.313394	0	0	0.377881	0.1569	0.289266	TRINITY_DN10922_c1_g1	CCNH	Belongs to the cyclin family
TRINITY_DN109227_c0_g1_i1	1.42896	0.841543	0.058754	0.321999	0.600211	0.254388	0.098601	0.434066	0.125938	0.0362775	0.0767175	0.151852	0.252201	0.232483	TRINITY_DN109227_c0_g1	-	positive regulation of TOR signaling
TRINITY_DN109235_c0_g1_i2	4.34667	5.20719	1.68791	1.48008	2.58647	2.55786	1.13306	1.7458	1.9296	0.625318	1.10199	1.52686	3.2604	1.66972	TRINITY_DN109235_c0_g1	-	Integrase core domain
TRINITY_DN10924_c0_g2_i9	63.5526	41.4985	8.88441	8.41228	23.8352	14.6057	5.65243	5.11535	3.87426	3.79875	5.24212	4.16389	11.9959	19.2278	TRINITY_DN10924_c0_g2	ASH1L	Histone-lysine N-methyltransferase ASH1L
TRINITY_DN109241_c0_g1_i2	0.656528	1.01122	61.9516	11.0659	0	0	0.385064	281.733	3.60669	0	45.24	31.7267	3.93965	13.6186	TRINITY_DN109241_c0_g1	GLYATL1	Aralkyl acyl-CoA:amino acid N-acyltransferase, C-terminal region
TRINITY_DN109289_c0_g2_i1	5.10361	6.61025	5.83744	13.1522	5.79769	4.38793	19.7289	67.8039	33.1347	2.40288	16.8323	9.32465	8.00437	3.36848	TRINITY_DN109289_c0_g2	NFAM1	positive regulation of B cell receptor signaling pathway
TRINITY_DN10929_c0_g1_i3	0.146085	0.225008	20.0137	1.34308	0.521566	0	0.0856813	0.150876	0.291829	0	0.199996	0.0659772	0.109577	0.202021	TRINITY_DN10929_c0_g1	-	Phospholipase A2 inhibitor and Ly6 PLAUR domain-containing protein-like
TRINITY_DN1093_c0_g3_i2	343.403	196.825	20.023	10.8592	39.9952	34.0529	20.5349	18.8504	15.1507	23.0736	17.1802	18.2608	20.2188	33.9748	TRINITY_DN1093_c0_g3	-	Reverse transcriptase (RNA-dependent DNA polymerase)
TRINITY_DN1093_c0_g4_i1	60.8531	48.1524	32.8258	25.8868	34.9716	27.4492	17.3952	24.9738	15.187	20.99	29.6078	24.5855	24.0131	25.9351	TRINITY_DN1093_c0_g4	A2ML1	alpha-2-macroglobulin-like
TRINITY_DN1093_c13_g2_i3	14.1662	9.02414	3.91188	10.4515	4.6831	4.6313	3.28246	5.23819	3.93047	2.41538	5.02809	3.87038	2.6237	3.86972	TRINITY_DN1093_c13_g2	ABHD14A	hydrolase activity
TRINITY_DN1093_c18_g1_i2	27.5371	21.9383	3.3186	4.365	2.54263	7.1843	2.22771	6.37451	5.69067	1.63925	6.49986	2.14426	2.84901	4.59597	TRINITY_DN1093_c18_g1	-	Reverse transcriptase (RNA-dependent DNA polymerase)
TRINITY_DN1093_c19_g1_i2	1276.13	878.923	494.536	96.3828	581.197	366.258	370.104	212.561	403.603	319.684	254.896	169.995	406.138	403.612	TRINITY_DN1093_c19_g1	-	Reverse transcriptase (RNA-dependent DNA polymerase)
TRINITY_DN1093_c2_g1_i6	3.93675	4.20119	0.825514	0.430876	3.91541	2.34028	0.263882	0.261376	0.224694	1.0437	0.615948	0.482593	0.970247	0.89439	TRINITY_DN1093_c2_g1	PTGER4	Prostaglandin E2 receptor EP4
TRINITY_DN1093_c25_g1_i1	1.98901	0.765892	0	0	1.77533	0	0	1.54068	0.496671	0.429212	0.907672	0.449153	0	0.687647	TRINITY_DN1093_c25_g1	-	Ribonuclease H protein
TRINITY_DN1093_c7_g1_i2	115.968	188.952	166.744	156.999	347.602	360.698	146.167	136.095	102.432	86.2987	119.262	110.644	228.564	308.544	TRINITY_DN1093_c7_g1	GRSF1	G-rich RNA sequence binding factor 1
TRINITY_DN109300_c2_g1_i1	10.5136	15.069	8.36945	11.6349	12.7728	10.1641	21.411	8.5962	15.8978	1.00833	3.99817	4.22071	25.63	8.07732	TRINITY_DN109300_c2_g1	HES5	Transcription factor
TRINITY_DN109300_c5_g1_i1	4.96762	3.82569	1.73614	5.07458	1.47798	4.3849	0	1.71018	0.826969	0.357325	3.02259	1.12178	0.621029	0	TRINITY_DN109300_c5_g1	-	-
TRINITY_DN10933_c0_g1_i9	50.0479	27.613	13.0532	6.29529	9.33429	9.04265	3.50494	8.48627	10.4455	4.19102	6.47675	4.72309	6.16336	8.26399
TRINITY_DN109333_c0_g1_i1	3.90863	0.752534	0.683015	11.2297	0.872182	0	0	9.58743	0	0.421726	16.0531	10.5916	0	0	TRINITY_DN109333_c0_g1	-	K02A2.6-like
TRINITY_DN10936_c0_g1_i3	21.2456	17.3765	11.627	5.42577	15.7292	9.09636	11.1086	9.52537	6.49785	5.9707	7.74123	5.65303	10.8712	9.7935	TRINITY_DN10936_c0_g1	-	Reverse transcriptase (RNA-dependent DNA polymerase)
TRINITY_DN10936_c0_g2_i5	22.5832	10.0338	16.9995	0	10.0785	2.62868	14.7737	2.69121	7.80813	7.12249	3.96374	2.74598	7.1667	7.20697	TRINITY_DN10936_c0_g2	-	Ribonuclease H protein
TRINITY_DN10936_c1_g1_i3	5.16531	4.28393	26.6618	17.0472	4.25575	0.30062	5.35994	1.0259	2.18277	1.54334	1.8132	1.61504	25.333	6.04414	TRINITY_DN10936_c1_g1	-	Reverse transcriptase (RNA-dependent DNA polymerase)
TRINITY_DN10936_c2_g1_i1	17.3115	16.1663	5.90728	3.55076	9.61169	4.43469	3.51773	3.16757	4.35685	6.7654	2.30157	3.20126	6.23698	5.0896	TRINITY_DN10936_c2_g1	-	Reverse transcriptase (RNA-dependent DNA polymerase)
TRINITY_DN10937_c0_g1_i9	6.92312	4.57	6.91305	5.01999	4.85522	3.18022	3.62546	2.36211	3.08707	3.20133	2.25666	2.01004	4.72932	2.64993
TRINITY_DN10937_c1_g1_i1	0	1.36608	1.85982	0	1.58327	0.671041	0	0	1.77177	0.765561	1.21422	0.400564	0	0.613258	TRINITY_DN10937_c1_g1	-	Reverse transcriptase (RNA-dependent DNA polymerase)
TRINITY_DN109390_c0_g1_i1	0	1.06751	0.484448	1.062	1.85586	1.04876	0.4065	1.07371	1.0384	0.897364	1.26513	0	1.55961	0.958453	TRINITY_DN109390_c0_g1	-	Reverse transcriptase (RNA-dependent DNA polymerase)
TRINITY_DN1094_c0_g1_i18	10.2007	8.96749	18.3634	19.4644	14.5162	10.339	5.53134	10.734	3.50841	5.73151	8.87092	6.60626	15.3029	7.58558	TRINITY_DN1094_c0_g1	PGPEP1L	pyroglutamyl-peptidase
TRINITY_DN10940_c2_g2_i1	10.7913	18.2339	3.94034	9.13156	16.5326	10.7238	4.91229	5.15675	4.50455	2.91955	4.55706	3.27341	24.7667	22.1622	TRINITY_DN10940_c2_g2	-	Ribonuclease H protein
TRINITY_DN10941_c0_g1_i4	37.8823	33.7447	12.3569	39.0849	28.4026	36.9735	24.2182	40.0375	15.5767	29.6469	54.5129	59.8244	11.6502	20.3437	TRINITY_DN10941_c0_g1	C1orf192	Cilia and flagella associated protein 126
TRINITY_DN10941_c1_g1_i1	1.45359	4.85093	1.52405	4.08343	4.10853	4.85737	2.13138	0.750629	1.69387	0.941019	0.995005	1.25828	3.36183	2.84773	TRINITY_DN10941_c1_g1	TMEM120B	Transmembrane protein 120B
TRINITY_DN109423_c0_g1_i6	67.9838	79.2612	55.4393	41.9579	65.737	52.8652	30.459	41.4454	37.7247	23.2281	34.0403	23.4544	33.9961	40.4785	TRINITY_DN109423_c0_g1	-	Reverse transcriptase (RNA-dependent DNA polymerase)
TRINITY_DN109431_c1_g2_i1	20.9725	7.40274	3.46124	2.0085	6.75979	2.20385	6.15034	8.1226	4.07322	3.26856	4.12071	2.76264	6.33621	9.46618	TRINITY_DN109431_c1_g2	BRD7	Bromodomain-containing protein 7
TRINITY_DN109437_c2_g1_i1	0.517939	0.398878	0	0	0	0.391871	0	0.267462	0.776001	0	0	0.233919	0.777003	0.716255	TRINITY_DN109437_c2_g1	-	protein heterodimerization activity
TRINITY_DN109452_c0_g1_i2	3.91369	3.68381	2.73559	0.999488	17.8543	2.63208	9.9469	2.69469	3.90912	1.87676	2.18288	0.981977	2.28326	3.60815	TRINITY_DN109452_c0_g1	CNGB3	Cyclic nucleotide-gated cation channel beta-3
TRINITY_DN109454_c0_g1_i1	1.06543	0	1.11707	0	0.475484	0.40305	0	0	0	0.459822	0.486202	0	0.399584	0	TRINITY_DN109454_c0_g1	P4HTM	prolyl 4-hydroxylase
TRINITY_DN109462_c0_g1_i1	2.65376	2.04372	1.23662	1.35545	2.36866	1.33855	1.03765	2.28399	2.65065	0	1.21103	1.99755	2.65408	1.22329	TRINITY_DN109462_c0_g1	-	Reverse transcriptase (RNA-dependent DNA polymerase)
TRINITY_DN109462_c0_g2_i1	6.11168	1.76503	0	0	1.36378	0	1.34422	1.57803	0.763067	0.329713	0.348629	0.345031	2.29216	0	TRINITY_DN109462_c0_g2	-	RNA-directed DNA polymerase from mobile element jockey-like
TRINITY_DN109463_c0_g1_i1	4.49689	1.08224	0.196452	0	0.752585	0.212646	1.1539	0.725681	0.561454	0.121299	0.769548	0.126934	0.843269	0.194335	TRINITY_DN109463_c0_g1	ZCCHC5	Retrotransposon gag protein
TRINITY_DN109467_c2_g1_i1	4.08571	2.28837	1.29811	0	0	0.281021	0.871393	0.383609	0.556491	0.320605	0.169499	0.671	1.39303	0.770469	TRINITY_DN109467_c2_g1	-	Reverse transcriptase (RNA-dependent DNA polymerase)
TRINITY_DN109467_c3_g1_i1	7.38774	4.83606	0.516389	0.283005	1.64852	1.39739	0.649954	0.953752	1.47582	0.318843	0.337135	0.500485	1.38537	0.255412	TRINITY_DN109467_c3_g1	-	-
TRINITY_DN109469_c0_g1_i1	0.545686	0.420246	0.381424	0	0.974125	0.412864	0	0	0	0.471019	0.498041	0	0	0	TRINITY_DN109469_c0_g1	ABHD14A	hydrolase activity
TRINITY_DN10948_c0_g2_i4	88.164	84.1593	93.4782	87.389	73.4572	49.909	34.1908	41.9861	21.8575	32.8704	45.9572	42.0188	67.7556	53.5981	TRINITY_DN10948_c0_g2	COPS7A	COP9 signalosome complex subunit 7a
TRINITY_DN109481_c0_g1_i1	0.977869	0.564811	10.5944	8.05381	0.872816	0.739853	0	0.883695	0.244182	0.211016	0.223122	0.22082	0.183373	0.676145	TRINITY_DN109481_c0_g1	L1TD1	transposition, RNA-mediated
TRINITY_DN109482_c0_g1_i2	5.32352	5.27114	1.59473	1.16532	1.3576	3.45237	1.33814	0.785443	1.13942	0.656442	1.04115	0.34347	4.56358	1.57754	TRINITY_DN109482_c0_g1	-	-
TRINITY_DN10949_c0_g2_i2	19.7001	16.6051	4.66228	2.9711	6.78426	6.92438	6.55053	1.28165	13.0148	1.1381	0.849451	0.980799	6.16672	8.04424	TRINITY_DN10949_c0_g2	-	nuclease
TRINITY_DN10949_c2_g1_i1	2.2438	2.22172	0.896213	1.30978	1.33516	0.565884	0.376006	0.496582	0.533613	0.184455	0.487593	0.434305	1.04189	0.664915	TRINITY_DN10949_c2_g1	-	Ribonuclease H protein
TRINITY_DN1095_c0_g1_i1	77.4424	10.5158	0.516844	1.28409	0.835985	0.895114	0.607157	0.66185	0.960129	0.361674	0.674864	0.46753	0.739515	0.988462	TRINITY_DN1095_c0_g1	TRIM2	Tripartite motif-containing protein 2
TRINITY_DN1095_c0_g3_i1	2.59088	2.956	1.10671	2.75694	1.96994	1.08903	0.619092	2.18032	0.742809	0.517677	1.40128	1.1918	1.00769	0.829378	TRINITY_DN1095_c0_g3	EVC2	Ellis van Creveld protein 2 like protein
TRINITY_DN1095_c1_g1_i3	2.60063	3.46248	0.98592	0.675412	2.5573	1.60078	0.465349	0.523526	0.418256	0.285354	0.603449	0.37824	1.09108	1.28007	TRINITY_DN1095_c1_g1	PPP1R12C	protein phosphatase 1, regulatory subunit
TRINITY_DN10950_c0_g1_i13	29.4787	20.6623	1.07505	1.24381	0.152532	0.323239	0.501151	0.926599	0.981474	0.848169	0.779851	0.463082	0.448643	0.177243	TRINITY_DN10950_c0_g1	RXFP3	galanin receptor activity
TRINITY_DN109504_c0_g1_i1	1.08784	0.837772	0.760379	0	0.970973	0.823056	0.638035	0	1.08657	0	1.48929	0	0.815979	3.00874	TRINITY_DN109504_c0_g1	-	Domain of unknown function (DUF4371)
TRINITY_DN109506_c0_g1_i1	0.54348	0.627821	0.379882	0	0	1.02799	0.637519	0.841954	1.08569	0.351836	0.248014	0	0.81532	0.187894	TRINITY_DN109506_c0_g1	-	Reverse transcriptase (RNA-dependent DNA polymerase)
TRINITY_DN10952_c0_g1_i5	203.702	163.75	335.653	149.521	109.901	50.8299	294.375	570.622	236.593	18.5992	133.169	82.3367	69.1531	53.3704	TRINITY_DN10952_c0_g1	POR	belongs to the flavoprotein pyridine nucleotide cytochrome reductase family
TRINITY_DN109521_c0_g1_i2	3.67369	1.4146	0	0.703647	1.63951	0	0	0	0	0	0.838233	0	0	0.635041	TRINITY_DN109521_c0_g1	-	Endonuclease/Exonuclease/phosphatase family
TRINITY_DN10954_c2_g1_i1	80.2742	58.4431	30.8903	19.9466	32.3732	20.8041	21.7706	15.2223	15.5697	16.0198	10.159	10.608	27.064	19.6323	TRINITY_DN10954_c2_g1	COPG2	The coatomer is a cytosolic protein complex that binds to dilysine motifs and reversibly associates with Golgi non- clathrin-coated vesicles, which further mediate biosynthetic protein transport from the ER, via the Golgi up to the trans Golgi network. Coatomer complex is required for budding from Golgi membranes, and is essential for the retrograde Golgi-to-ER transport of dilysine-tagged protei…
TRINITY_DN109542_c0_g1_i1	4.61815	3.55655	2.74723	9.03367	1.75405	2.45329	2.53573	6.84995	4.85811	3.90143	8.6989	5.72463	1.03184	1.22293	TRINITY_DN109542_c0_g1	SLC46A3	Solute carrier family 46, member 3
TRINITY_DN109548_c0_g1_i1	0	7.44954	2.25379	6.79348	2.15849	5.48902	3.30952	3.74639	2.81804	0.347899	3.31072	5.09686	4.23253	2.22949	TRINITY_DN109548_c0_g1	-	Endonuclease/Exonuclease/phosphatase family
TRINITY_DN109591_c0_g1_i1	0.600791	1.85073	0.209971	0.230147	1.87687	0.909113	0.176186	0.620493	0.600089	0.518584	0.274167	0.814014	0.450648	0.415415	TRINITY_DN109591_c0_g1	-	retrotransposable element tf2 155 kda protein type 1-like
TRINITY_DN109591_c2_g1_i1	0.539554	0.831048	0	0	0.96318	0.816451	0.316457	0	0.538924	0.465726	0	0	0	0.373074	TRINITY_DN109591_c2_g1	-	K02A2.6-like
TRINITY_DN1096_c0_g1_i2	79.9883	85.356	200.407	94.3095	41.298	30.6581	69.6692	68.612	46.4538	12.6511	56.786	38.2887	54.7532	27.4883	TRINITY_DN1096_c0_g1	tnfsf10l	Tumour necrosis factor family.
TRINITY_DN109616_c0_g2_i1	0	0	0	0	0	0.543428	0	0.370904	0.358707	0	0.327771	0	0	0	TRINITY_DN109616_c0_g2	PHKA2	Phosphorylase b kinase catalyzes the phosphorylation of serine in certain substrates, including troponin I
TRINITY_DN10962_c0_g1_i3	5.64945	5.98233	2.96164	2.7052	22.0611	8.01442	3.72768	1.09401	4.23214	1.82866	1.28905	1.59468	4.23761	5.37116	TRINITY_DN10962_c0_g1	-	Endonuclease-reverse transcriptase
TRINITY_DN109627_c0_g1_i1	31.7496	10.4791	17.613	30.1165	6.29749	17.5396	7.09395	8.58806	9.56408	7.17756	35.4169	25.9472	9.82845	47.391	TRINITY_DN109627_c0_g1	-	reverse transcriptase
TRINITY_DN10964_c0_g1_i1	72.4576	59.8597	101.718	96.2747	53.186	27.3723	53.5528	80.6425	42.9176	23.5739	47.7717	35.8366	59.1387	33.8442	TRINITY_DN10964_c0_g1	ZFAND4	zinc finger
TRINITY_DN109640_c0_g1_i1	72.5988	39.0605	17.3785	16.0007	21.3039	17.3061	9.33267	22.083	12.4168	8.58425	19.9688	12.1271	16.4113	15.8159	TRINITY_DN109640_c0_g1	-	transposition, RNA-mediated
TRINITY_DN1097_c0_g1_i1	50.1969	42.845	43.6153	29.8366	49.2621	36.4004	30.9615	27.4559	21.2172	25.8934	29.7157	26.2683	34.9019	38.8176	TRINITY_DN1097_c0_g1	PEX13	Peroxin 13, N-terminal region
TRINITY_DN10972_c0_g1_i2	67.1682	66.4963	51.0898	34.1534	89.346	73.7602	57.1201	27.5306	33.3944	16.5093	15.5321	15.2358	43.3785	61.369	TRINITY_DN10972_c0_g1	DHTKD1	Dehydrogenase E1 and transketolase domain containing 1
TRINITY_DN10973_c0_g1_i8	256.569	196.015	44.0545	49.4273	84.3006	71.0364	46.6711	28.7065	25.3484	59.538	33.2586	30.0604	52.5751	57.7205	TRINITY_DN10973_c0_g1	SAP30BP	SAP30 binding protein
TRINITY_DN10975_c0_g2_i2	2.8188	4.47734	1.10829	2.2946	1.88698	1.59952	0.929965	1.00074	0.879847	0.532241	1.20595	0.716102	0.792885	1.33998
TRINITY_DN109759_c0_g1_i3	104.788	99.5822	84.6382	85.2152	91.3296	83.7384	35.8313	36.2162	31.2627	23.174	19.2527	21.8998	48.9069	68.6667	TRINITY_DN109759_c0_g1	-	vomeronasal type-2 receptor
TRINITY_DN109759_c0_g3_i1	23.8289	10.0986	3.44945	2.91671	34.1058	9.70785	7.93903	8.08209	2.53502	8.21517	4.95451	5.73122	4.97083	4.87468	TRINITY_DN109759_c0_g3	-	L1 transposable element RBD-like domain
TRINITY_DN10977_c1_g2_i1	1.21254	1.45259	1.22423	1.85797	2.16455	1.73287	1.58038	1.11316	1.14384	0.872187	1.04519	0.912707	1.4148	1.11787	TRINITY_DN10977_c1_g2	MXRA5	corticospinal neuron axon guidance through spinal cord
TRINITY_DN109785_c0_g1_i1	1.00944	0.777392	0.235192	0.515585	0.300331	0	0	0	0.672171	0	0.3071	0.607862	0.75717	0.232657	TRINITY_DN109785_c0_g1	-	Reverse transcriptase (RNA-dependent DNA polymerase)
TRINITY_DN109788_c0_g1_i2	5.35397	6.79775	13.0981	23.1149	11.3658	7.60893	6.15306	12.1799	4.69731	16.8306	56.657	33.2971	8.90025	9.20494	TRINITY_DN109788_c0_g1	SELENBP1	Selenium-binding protein
TRINITY_DN109790_c0_g1_i1	3.06979	2.95515	0.536432	0	0	0.580649	0	0	0	0.331219	0	0	1.15131	0	TRINITY_DN109790_c0_g1	IKBKE	inhibitor of
TRINITY_DN1098_c0_g1_i3	12.8512	10.2337	33.7923	49.5646	22.6291	14.5517	6.46066	14.9882	3.97311	11.9228	23.977	17.6886	18.3611	8.88594	TRINITY_DN1098_c0_g1	KIF2C	Microtubule binding
TRINITY_DN1098_c1_g1_i6	410.65	270.281	97.4798	75.0972	141.056	71.3993	71.9094	47.7893	49.6493	24.8817	30.3756	26.8619	52.1025	39.6406	TRINITY_DN1098_c1_g1	SPRYD3	SPRY domain-containing protein 3
TRINITY_DN10980_c0_g1_i4	36.2368	36.7992	5.75265	5.74077	20.2834	15.9388	10.5547	18.3954	5.3985	6.86536	8.35231	6.85145	10.6881	14.354	TRINITY_DN10980_c0_g1	EML1	Echinoderm microtubule-associated protein-like 1 isoform X1
TRINITY_DN109802_c1_g1_i1	15.0707	8.57859	2.29003	3.0121	9.94253	3.47031	2.30588	1.69184	3.59965	1.97956	3.58823	0.591866	1.96598	2.26535	TRINITY_DN109802_c1_g1	-	Reverse transcriptase (RNA-dependent DNA polymerase)
TRINITY_DN109810_c0_g1_i1	7.27231	4.35601	3.95361	1.85722	2.16368	0.611357	0	2.5036	0.80709	0.69747	1.47497	0.729873	4.2427	12.8504	TRINITY_DN109810_c0_g1	-	K02A2.6-like
TRINITY_DN109824_c0_g1_i1	0.301744	0.46476	0	0.23118	0	0.228298	0	0.155819	0.150696	0	0	0.272556	0	0	TRINITY_DN109824_c0_g1	ALDOB	Aldolase b, fructose-bisphosphate
TRINITY_DN10983_c0_g1_i5	82.7075	49.9113	7.31206	3.3812	6.85701	4.45207	2.5405	4.17814	1.87752	1.93996	1.90207	1.88244	3.80076	8.81553	TRINITY_DN10983_c0_g1	ZNF318	Zinc finger protein 318
TRINITY_DN10983_c0_g2_i1	9.78138	9.61092	8.91168	10.1298	13.9087	8.57445	2.92781	5.01624	2.42564	5.12402	6.77248	4.84414	8.95612	7.88276	TRINITY_DN10983_c0_g2	ZNF318	Zinc finger protein 318
TRINITY_DN109848_c0_g1_i5	12.627	8.46959	1.2812	2.18448	2.36316	0.693402	1.07505	0.788774	1.57653	0.439484	0.789986	0.551882	1.52764	1.97149	TRINITY_DN109848_c0_g1	IQCA1	IQ motif containing with AAA domain 1
TRINITY_DN10986_c0_g1_i2	0.865187	1.49252	0.846649	0.556803	0.617792	0.759334	0.324765	0.357424	0.518506	0.253913	0.442202	0.468898	0.830681	0.861453	TRINITY_DN10986_c0_g1	WNK3	negative regulation of pancreatic juice secretion
TRINITY_DN109862_c0_g1_i1	20.4851	15.059	9.76276	2.85357	5.81777	4.9315	3.82291	1.44252	5.1153	2.00933	4.24921	1.68215	5.58754	5.15069	TRINITY_DN109862_c0_g1	ABHD14A	hydrolase activity
TRINITY_DN109869_c0_g1_i1	0.518738	0.798986	0	0	0.46301	0	0	0.267875	0.259066	0	0	0	0.389101	0	TRINITY_DN109869_c0_g1	-	-
TRINITY_DN10987_c0_g1_i2	255.707	212.865	90.6721	161.419	549.025	276.117	109.244	82.9628	24.8269	232.735	329.868	219.699	211.328	184.848	TRINITY_DN10987_c0_g1	CAV1	negative regulation of peptidyl-tyrosine autophosphorylation
TRINITY_DN10987_c2_g2_i1	75.4666	78.6177	21.3078	31.2733	134.121	57.7729	13.7366	13.9373	8.57754	5.87226	10.0093	9.43588	24.2043	25.2937
TRINITY_DN10987_c4_g1_i1	10.0626	31.0484	11.3548	10.1784	19.9003	14.8783	424.007	464.507	170.371	4.59831	94.0609	52.8719	7.79451	12.5057	TRINITY_DN10987_c4_g1	IGF2	Insulin-like growth factor
TRINITY_DN10988_c0_g1_i4	6.27538	8.50998	48.3455	29.2653	10.7154	6.19296	59.5299	32.5468	25.5491	28.7321	25.2756	20.0857	29.0613	7.92357	TRINITY_DN10988_c0_g1	-	Transmembrane protein 116-like
TRINITY_DN10989_c0_g1_i2	82.8497	66.1834	58.7586	14.5376	62.0345	23.2039	29.2461	8.08952	18.7323	6.09434	4.98401	4.58381	18.1221	11.2131	TRINITY_DN10989_c0_g1	PANK1	pantothenate kinase
TRINITY_DN109891_c0_g1_i1	1.7194	1.32415	0	0.658657	0	1.95134	0	0	0.429347	0.742065	0	0	0.644853	0	TRINITY_DN109891_c0_g1	-	-
TRINITY_DN1099_c0_g1_i1	77.9411	72.0557	8.2799	2.236	34.0178	14.2879	15.5064	5.40784	11.6604	5.92743	2.50699	6.28034	7.98393	6.8849	TRINITY_DN1099_c0_g1	LRRC23	Leucine-rich repeat-containing protein 23
TRINITY_DN10991_c0_g1_i2	5.85481	4.41091	8.36273	7.31356	7.49792	5.77791	2.76208	3.81212	2.47903	2.8015	2.67181	3.39152	5.25088	5.63241	TRINITY_DN10991_c0_g1	TRUB1	tRNA pseudouridine synthase 1
TRINITY_DN109915_c0_g1_i2	0.977158	1.50507	0.683015	0	1.74436	0.739315	0	0	0	0	0	0	0	0	TRINITY_DN109915_c0_g1	-	Encoded by
TRINITY_DN109923_c0_g1_i1	7.59031	14.1962	22.7378	22.4304	14.5176	13.1264	12.7195	11.7588	14.0798	14.9754	18.3086	16.6505	11.3869	14.9952	TRINITY_DN109923_c0_g1	RPSA	Required for the assembly and or stability of the 40S ribosomal subunit. Required for the processing of the 20S rRNA- precursor to mature 18S rRNA in a late step of the maturation of 40S ribosomal subunits. Also functions as a cell surface receptor for laminin. Plays a role in cell adhesion to the basement membrane and in the consequent activation of signaling transduction pathways. May play a ro…
TRINITY_DN10993_c0_g2_i1	1.96574	0.973201	0.981442	0.860601	0.877282	1.06234	0.658823	0.652567	0.210369	0.424192	0.897056	0.760971	1.47449	0.388346	TRINITY_DN10993_c0_g2	CCDC77	Coiled-coil domain-containing protein 77
TRINITY_DN10994_c0_g1_i6	112.591	107.686	145.993	63.4701	28.0088	16.3345	26.7238	26.8995	15.8597	1.35431	9.50853	7.70973	39.5436	17.8788	TRINITY_DN10994_c0_g1	TTC39B	tetratricopeptide repeat
TRINITY_DN10995_c0_g1_i3	222.487	233.449	146.769	199.214	204.774	257.176	116.081	115.281	92.8957	87.5647	121.135	115.8	204.989	263.172	TRINITY_DN10995_c0_g1	UBXN4	UBX domain-containing protein 4
TRINITY_DN109960_c0_g3_i1	1.82686	1.40691	0.18242	0.799797	0.232943	1.18474	0.918413	0.269539	1.30338	0.563175	0.119097	0	0.391518	0.721816	TRINITY_DN109960_c0_g3	-	Endonuclease/Exonuclease/phosphatase family
TRINITY_DN109967_c0_g1_i1	0.084628	0.912437	0.118307	0.389025	1.20858	0.640293	0.198542	0.0874033	0.295852	0.109572	0.502053	0.267547	0.253915	0.117032	TRINITY_DN109967_c0_g1	-	Reverse transcriptase (RNA-dependent DNA polymerase)
TRINITY_DN10997_c2_g1_i1	0.80201	3.24265	0.490516	0.998494	1.25274	1.13775	0.52919	0.621233	1.55208	0.173067	0.320243	0.543324	0.902371	1.66364	TRINITY_DN10997_c2_g1	LARP6	La ribonucleoprotein domain family member 6
TRINITY_DN10998_c0_g1_i2	0.387261	0.223679	0.203016	0.222524	0.345657	0.1465	0	0	0.435159	0.292487	0.309267	0.131175	0.217861	0.0669426	TRINITY_DN10998_c0_g1	APBB2	Amyloid beta (A4) precursor protein-binding, family B, member 2
TRINITY_DN10999_c1_g1_i1	1.75899	1.42237	134.876	149.117	0.549507	0.332711	13.4117	9.94627	5.44649	0.265703	1.72581	1.39023	0.26388	0.425687	TRINITY_DN10999_c1_g1	HNF4G	Hepatocyte nuclear factor
TRINITY_DN109992_c0_g1_i1	3.19122	2.18457	0.49569	1.35831	0.632976	0.804824	0.207967	0.183104	0.531249	0	0.323622	0.160141	0.531936	1.47104	TRINITY_DN109992_c0_g1	-	Zgc 193801
TRINITY_DN109992_c1_g1_i1	6.00254	3.30193	1.19876	0	6.88846	1.94636	2.01176	0	0	0.370086	0.782636	0.38728	1.92962	0.592921	TRINITY_DN109992_c1_g1	-	Zgc 193801
TRINITY_DN11_c1_g1_i9	13.0064	14.2457	6.66688	3.54304	34.8273	12.6834	6.95035	4.02987	6.06255	3.99171	3.03364	3.13287	4.98638	8.19382	TRINITY_DN11_c1_g1	-	Ribonuclease H protein
TRINITY_DN11_c2_g1_i1	10.7328	6.3311	2.55388	3.32416	6.31858	2.41885	2.41083	2.59431	1.2545	2.06967	4.58523	3.19716	79.1356	21.474	TRINITY_DN11_c2_g1	GIMD1	GTP binding
TRINITY_DN11_c3_g1_i1	23.1014	11.0871	2.80825	2.56509	4.48253	3.03973	1.1782	2.76626	3.34412	3.17891	3.2085	2.26813	2.76246	3.47248	TRINITY_DN11_c3_g1	-	Ribonuclease H protein
TRINITY_DN110_c0_g1_i3	76.9217	109.982	226.289	230.079	94.4641	82.4338	99.6473	106.24	71.0561	38.0581	66.4904	49.3446	249.398	175.713	TRINITY_DN110_c0_g1	KDELR1	ER retention sequence binding
TRINITY_DN110_c0_g2_i2	6.98001	9.47781	15.086	17.8726	12.9521	10.0757	5.38669	2.65591	6.83425	7.29333	2.72426	4.31383	22.1137	16.13
TRINITY_DN1100_c0_g1_i11	19.1004	99.5011	2.21096	6.33817	25.5183	5.61483	3.56773	3.1412	2.67336	4.83054	16.1558	6.48354	3254.34	1447.21
TRINITY_DN1100_c4_g1_i3	20.1111	27.8785	20.8851	19.8104	28.208	22.6066	15.8396	9.49513	15.4961	12.3995	9.70201	8.04483	14.2231	10.33
TRINITY_DN11001_c4_g1_i1	3.2726	0.720088	2.94105	1.43274	0.834577	0.35372	0.548408	1.44854	0.700451	0.605315	1.06674	0.422291	0.701356	0.646523	TRINITY_DN11001_c4_g1	A2ML1	alpha-2-macroglobulin-like
TRINITY_DN11001_c7_g1_i1	10.0591	5.81008	1.75778	1.28446	0.748206	1.90268	2.94992	0.86575	4.60504	0	0	0.757175	1.88632	0.579613	TRINITY_DN11001_c7_g1	-	-
TRINITY_DN110010_c0_g1_i2	99.3304	19.8521	1.6817	0.526656	1.5339	0.780136	1.41111	4.79217	4.29128	0.890023	0.470542	0.310457	0.773428	0.475306	TRINITY_DN110010_c0_g1	RTL1	multicellular organism development
TRINITY_DN110018_c0_g2_i2	6.55431	16.2245	21.2705	34.7923	10.4467	11.5119	9.33592	12.0879	7.48189	6.1626	11.7504	7.40039	9.30591	11.8155	TRINITY_DN110018_c0_g2	-	-
TRINITY_DN110018_c0_g4_i1	6.18193	7.73639	14.5835	14.2088	5.5178	2.33862	1.8129	1.19712	2.70143	0.333503	1.76318	2.79198	4.63701	5.87741	TRINITY_DN110018_c0_g4	-	Reverse transcriptase (RNA-dependent DNA polymerase)
TRINITY_DN110018_c1_g1_i1	0	0.635268	0.144145	0.315994	0.368136	0.156027	0	0.212985	0.102991	0.356009	0.376433	0.186274	0	0.427776	TRINITY_DN110018_c1_g1	-	-
TRINITY_DN11002_c0_g1_i2	22.3097	34.6768	7.79704	14.1743	128.949	67.6209	21.2232	16.5785	14.0632	11.4486	19.5548	15.3595	14.1834	23.139	TRINITY_DN11002_c0_g1	SEPT10	Belongs to the TRAFAC class TrmE-Era-EngA-EngB-Septin- like GTPase superfamily. Septin GTPase family
TRINITY_DN11003_c3_g1_i1	7.72741	6.78422	6.26552	4.85468	15.7257	12.0439	9.24578	5.26734	6.25189	5.66955	4.58427	4.67656	2.89813	5.02251	TRINITY_DN11003_c3_g1	ABHD14A	hydrolase activity
TRINITY_DN11003_c8_g1_i1	38.1276	20.2028	3.41673	2.1222	4.21759	4.56132	4.58717	3.19736	5.94031	1.68772	2.00761	1.25101	3.17769	5.40785	TRINITY_DN11003_c8_g1	-	L1 transposable element RBD-like domain
TRINITY_DN11004_c0_g1_i22	43.0013	28.9376	10.2403	3.53357	20.5832	8.00537	5.09192	6.02426	5.35194	3.80541	4.08562	2.26679	6.10503	7.12845	TRINITY_DN11004_c0_g1	-	Reverse transcriptase (RNA-dependent DNA polymerase)
TRINITY_DN110065_c1_g1_i1	6.86544	4.27047	2.76854	0.202305	2.82825	0.998917	0.61949	0.272715	0.659367	0.341886	0.964001	0.596283	0.198066	0.365161	TRINITY_DN110065_c1_g1	-	Reverse transcriptase (RNA-dependent DNA polymerase)
TRINITY_DN11008_c2_g1_i1	1.5474	2.84172	0.582401	1.8239	1.06243	1.75614	0.663226	0.61467	1.36725	0.282545	1.05922	0.618221	0.669629	0.905338	TRINITY_DN11008_c2_g1	NR1H2	nuclear receptor subfamily 1, group H, member
TRINITY_DN1101_c0_g1_i12	0.664094	1.02287	0.30946	0.211998	0.543355	0.209355	0.0649169	0.257202	0.16583	0.0238844	0.479838	0.224946	0.539642	0.497452	TRINITY_DN1101_c0_g1	PPP2R5D	Serine threonine-protein phosphatase 2A 56 kDa regulatory subunit
TRINITY_DN1101_c1_g1_i3	0.954679	2.20566	0.467112	0.804567	1.36339	0.361154	0.671921	1.23248	0.52446	0.16481	1.00202	0.5174	1.21736	1.1882	TRINITY_DN1101_c1_g1	MEA1	Male-enhanced antigen 1
TRINITY_DN11010_c0_g1_i2	38.313	2.83418	1.51585	1.00698	0.762541	0.596655	0.269808	0.678721	0.492301	0.340349	0.68976	0.267121	1.62669	0.908797	TRINITY_DN11010_c0_g1	CDK18	Cyclin-dependent kinase 18
TRINITY_DN11011_c0_g1_i3	17.4702	22.2928	120.955	120.463	7.73979	4.43813	17.0527	20.2821	6.43223	10.4568	53.1884	32.079	151.512	66.7472	TRINITY_DN11011_c0_g1	PRRG2	serine-type endopeptidase activity
TRINITY_DN11012_c0_g1_i2	52.5973	309.865	0.186622	0.613665	193.03	791.052	0.469784	0.413621	0.26668	1.03706	7.79776	3.85865	1036.79	1697.86	TRINITY_DN11012_c0_g1	GRIN3B	Eukaryotic homologues of bacterial periplasmic substrate binding proteins.
TRINITY_DN110125_c0_g1_i3	0.471816	0.282611	0.256503	0.321316	0.421128	0.158655	0.0614949	0.162429	0.366539	0.0905014	0.119617	0.142059	0.904424	0.398733	TRINITY_DN110125_c0_g1	NCOA3	Nuclear receptor coactivator 3
TRINITY_DN11013_c0_g1_i3	0	0.250117	2.27012	0.746478	0.869654	0	0.380971	0.335426	0.973187	0.420504	0.592837	0.14668	1.21806	1.34739	TRINITY_DN11013_c0_g1	PEX11G	Peroxisomal biogenesis factor 11 gamma
TRINITY_DN11014_c0_g1_i2	67.9384	35.9826	0.692408	1.3914	1.25258	1.62388	0.581	0.341027	0.783306	1.06881	1.50684	1.23032	0.619198	0.799103	TRINITY_DN11014_c0_g1	LHX6	LIM homeobox protein Lhx6
TRINITY_DN11016_c0_g2_i9	6.07353	3.65686	0	0	0.394258	0.167099	0.906747	0.684295	0.661793	0.333613	0.352752	0	0.248493	0.15271	TRINITY_DN11016_c0_g2	-	vomeronasal type-2 receptor
TRINITY_DN11016_c0_g4_i1	0	0	0	0	0	0	0	0	0	0	0	0	0	0	TRINITY_DN11016_c0_g4	-	Extracellular calcium-sensing receptor-like
TRINITY_DN11017_c0_g1_i1	26.5042	8.19584	3.25887	2.52371	1.04036	0.920215	1.07003	0.601901	0.582108	0.306201	0.578157	0.38909	0.570189	0.630732	TRINITY_DN11017_c0_g1	GRIN1	Glutamate receptor, ionotropic
TRINITY_DN11018_c0_g1_i2	27.2436	42.9157	3.36615	5.16545	2.08781	3.019	0.887712	1.13685	2.13022	1.36582	1.00464	1.42927	1.03208	2.1882	TRINITY_DN11018_c0_g1	PAX6	regulation of glutamatergic neuron differentiation
TRINITY_DN11019_c0_g2_i4	4.7211	5.81734	1.97998	0	0	0.714394	0.5538	0.487592	0	0.407511	0.430889	0	0	1.30576	TRINITY_DN11019_c0_g2	-	Reverse transcriptase (RNA-dependent DNA polymerase)
TRINITY_DN1102_c0_g2_i1	44.3845	54.2565	76.3288	64.1644	57.6166	94.1473	45.7113	33.9708	44.9484	22.4623	22.5051	26.8468	60.1114	71.8526	TRINITY_DN1102_c0_g2	CHCHD1	mitochondrial translation
TRINITY_DN1102_c1_g2_i2	66.1982	53.527	28.053	28.1568	55.1749	31.1216	34.4972	44.8647	15.1671	19.4449	28.2794	23.2999	32.9301	23.3382	TRINITY_DN1102_c1_g2	FANCD2	Fanconi anemia
TRINITY_DN11020_c0_g1_i2	57.1821	52.3096	128.741	101.82	9.30546	7.88788	39.3441	8.59213	13.0429	13.5439	10.2841	12.5085	347.637	131.504	TRINITY_DN11020_c0_g1	F11R	junctional adhesion molecule
TRINITY_DN110206_c0_g1_i1	3.60336	0.792868	0.359812	0.394387	0	0.389471	0	0	0.514165	0.222165	0.234911	0	0.386122	0	TRINITY_DN110206_c0_g1	-	WGS project CABT00000000 data, contig
TRINITY_DN11021_c0_g1_i23	0.846706	0.489052	0.295916	0.162176	0.47234	0.400385	0.124152	0.382582	0.475716	0.274069	0.482987	0.143401	0.47633	0.43909	TRINITY_DN11021_c0_g1	IQCM	Short calmodulin-binding motif containing conserved Ile and Gln residues.
TRINITY_DN110214_c0_g2_i2	0.589723	0.681241	0.824411	0.451815	0.789554	0.669275	0.345882	0.304531	0.736293	0.127258	0.269117	0.26634	1.32704	0.815526	TRINITY_DN110214_c0_g2	-	L1 transposable element RBD-like domain
TRINITY_DN110214_c0_g3_i4	1.56028	1.05141	0.340814	0.298851	0.870411	0.442688	0.343173	0.503577	0.194807	0.168348	0.356012	0.39638	0.73147	0.471997	TRINITY_DN110214_c0_g3	-	L1 transposable element RBD-like domain
TRINITY_DN110226_c0_g1_i1	4.59944	3.24696	5.09029	1.46827	1.02633	0.579987	2.24804	1.78135	0.574258	0.330841	1.04946	0.865528	1.4375	0.265023	TRINITY_DN110226_c0_g1	-	Ribonuclease H protein
TRINITY_DN110254_c1_g1_i1	6.16011	8.20593	6.98238	4.84711	3.56649	8.06179	5.27303	2.66522	5.072	3.52086	4.10273	4.88751	6.369	7.13737	TRINITY_DN110254_c1_g1	-	Reverse transcriptase (RNA-dependent DNA polymerase)
TRINITY_DN110254_c1_g2_i1	4.44582	10.4204	8.37685	18.5117	7.9364	13.7473	10.997	8.18505	11.8738	4.83857	6.3511	5.15066	4.49469	6.01444	TRINITY_DN110254_c1_g2	-	Reverse transcriptase (RNA-dependent DNA polymerase)
TRINITY_DN110263_c1_g1_i1	2.89778	3.71942	2.02549	2.96017	2.58647	3.65409	1.69959	2.99281	1.9296	0.833757	0.440795	1.30874	1.44907	0.667887	TRINITY_DN110263_c1_g1	-	Reverse transcriptase (RNA-dependent DNA polymerase)
TRINITY_DN11027_c3_g1_i1	1.95811	2.51332	1.93897	0.750101	0.72823	0.864209	0.861347	1.76953	1.0594	0.492969	2.45732	1.54761	1.46876	0.789793	TRINITY_DN11027_c3_g1	-	-
TRINITY_DN11029_c0_g1_i5	9.36725	7.17023	0.79364	1.21786	1.06412	1.54631	2.59718	0.410431	2.83524	0.588038	0.492237	0.615357	1.06459	1.8057	TRINITY_DN11029_c0_g1	SPEF2	Sperm flagellar
TRINITY_DN110291_c1_g1_i6	54.8957	45.1722	30.4866	24.1979	40.9438	18.7756	25.1403	13.5915	16.9001	16.8766	14.7563	9.84921	33.844	23.9184	TRINITY_DN110291_c1_g1	-	Reverse transcriptase (RNA-dependent DNA polymerase)
TRINITY_DN11030_c0_g2_i1	115.459	123.918	82.8503	73.0884	206.659	215.603	77.4443	54.8657	76.1673	132.351	98.4653	113.537	91.2118	122.158	TRINITY_DN11030_c0_g2	CEBPG	CCAAT enhancer binding protein
TRINITY_DN11030_c1_g5_i1	5.74057	13.7541	6.8362	15.6378	9.29886	15.282	5.23745	5.92883	7.9637	8.16671	6.40365	5.6654	12.1205	13.378	TRINITY_DN11030_c1_g5	-	-
TRINITY_DN110307_c0_g1_i3	13.234	27.1781	12.9504	45.2883	22.0495	40.0511	20.181	22.7799	29.5213	13.327	13.6889	13.5477	17.2062	23.1815	TRINITY_DN110307_c0_g1	-	Reverse transcriptase (RNA-dependent DNA polymerase)
TRINITY_DN110311_c0_g1_i1	0	0.203996	0	0.405886	0	0	0.310721	0.136787	0.132289	0.114321	0	0	0.19869	0	TRINITY_DN110311_c0_g1	-	Lysyl oxidase-like
TRINITY_DN11035_c0_g1_i10	49.5793	19.1965	0.254972	0.163026	0.325589	0.459983	0.267434	0.156975	0.273263	0.432939	0.27744	0.274577	0.15961	0.357318	TRINITY_DN11035_c0_g1	hmr-1	Cadherins are calcium-dependent cell adhesion proteins
TRINITY_DN110351_c0_g1_i1	5.77422	0.317634	0	0	0	0	0.725715	0.212985	0.823925	0	0	0.186274	0	0.285184	TRINITY_DN110351_c0_g1	KIAA2018	helix loop helix domain
TRINITY_DN11036_c0_g1_i2	16.7374	16.1123	10.7242	7.48026	22.4089	17.9399	13.498	8.64313	10.7969	6.62162	8.27451	5.66939	12.5546	11.573
TRINITY_DN11037_c0_g1_i2	24.5104	7.88231	17.3206	15.2705	13649.2	7136.57	6.63495	3.7554	5.78415	55.2164	5.16239	8.15025	264.664	456.655	TRINITY_DN11037_c0_g1	TNNI3	regulation of systemic arterial blood pressure by ischemic conditions
TRINITY_DN110380_c0_g1_i1	9.65579	3.71808	2.32004	1.38708	4.30924	1.36979	0.530932	1.24656	0.301391	0.260456	0.963893	0.68139	1.13168	1.25184	TRINITY_DN110380_c0_g1	-	Zinc-finger associated domain (zf-AD)
TRINITY_DN110380_c1_g1_i1	20.7273	17.3506	10.0786	6.90442	5.6306	5.45468	5.28559	6.98054	2.7004	1.94469	3.29001	3.66306	12.8435	8.1006	TRINITY_DN110380_c1_g1	-	nucleic acid binding
TRINITY_DN11039_c0_g1_i4	39.053	41.7281	28.7265	43.3924	27.5576	38.0558	17.9884	21.1171	43.092	11.207	14.5559	12.0971	17.484	26.2962	TRINITY_DN11039_c0_g1	-	-
TRINITY_DN1104_c0_g1_i11	86.2525	106.592	81.5407	83.7385	135.039	78.3917	40.8502	70.4437	19.9226	91.8649	114.38	74.5251	278.461	153.049	TRINITY_DN1104_c0_g1	FLNA	regulation of membrane repolarization during atrial cardiac muscle cell action potential
TRINITY_DN1104_c2_g1_i2	17.1598	29.6689	21.0494	23.7477	27.9084	23.9648	12.2524	13.3444	9.68769	7.43518	12.5973	7.99503	11.7013	10.9741	TRINITY_DN1104_c2_g1	-	-
TRINITY_DN110405_c0_g1_i1	0	0	0	0	0.735369	0	0	0	0	0	0	0	0	0.569669	TRINITY_DN110405_c0_g1	-	Reverse transcriptase (RNA-dependent DNA polymerase)
TRINITY_DN110415_c0_g1_i1	3.16121	1.62302	1.47309	0.807319	0.470267	2.79039	0.309017	0.544147	0.526253	0.682165	0	0.475905	1.976	1.09291	TRINITY_DN110415_c0_g1	-	-
TRINITY_DN11042_c0_g3_i6	0.840181	1.18625	0.489392	0.107284	0.56244	0.423786	0.287454	0.108467	0.2098	0.211522	0.191706	0.0632425	0.525177	0.532529	TRINITY_DN11042_c0_g3	DHX36	telomerase RNA stabilization
TRINITY_DN11042_c1_g2_i1	1.31477	0.506268	0.153166	0.167884	0.586761	0.497375	0.128522	0	0.109436	0.189144	0.199996	0.197932	0.493098	0	TRINITY_DN11042_c1_g2	-	-
TRINITY_DN110435_c0_g1_i1	3.97466	1.31185	0	0	1.01362	0.429602	0.333028	0.586429	0.567145	0.245057	0.259116	0.256442	1.70363	1.17783	TRINITY_DN110435_c0_g1	-	Reverse transcriptase (RNA-dependent DNA polymerase)
TRINITY_DN11044_c0_g1_i4	0.222096	1.45385	0.698584	0.510475	2.87443	1.42832	0.976971	0.401414	1.38648	0.431339	0.65879	0.601838	1.16615	1.30533	TRINITY_DN11044_c0_g1	CEP83	Centrosomal protein
TRINITY_DN11046_c0_g1_i2	14.0793	16.603	13.8391	7.75301	32.9877	13.6483	8.51576	6.36168	4.61436	4.93707	5.42109	4.17289	14.191	17.3406
TRINITY_DN11047_c0_g1_i2	0.40794	0.785411	0.64157	0.625084	0.637201	0.231485	0.179447	0.105329	0.509329	0.17606	0.325782	0.18424	0.76498	0.211552	TRINITY_DN11047_c0_g1	MAP3K14	Mitogen-activated protein kinase kinase kinase 14
TRINITY_DN110494_c0_g1_i1	0.374741	0.288597	0	0	0	0	0.329687	0.0967575	0	0.0808661	0.0855054	0	0	0	TRINITY_DN110494_c0_g1	ABCA12	ATP-binding cassette sub-family A
TRINITY_DN110494_c0_g2_i1	0	0	0	0	0.332628	0	0.218573	0	0	0	0	0	0	0	TRINITY_DN110494_c0_g2	ABCA12	ATP-binding cassette sub-family A
TRINITY_DN110494_c0_g3_i1	5.18191	3.99072	1.00083	0.574621	2.37347	1.49603	0.799808	0.352095	0.476724	0.500254	0.280034	0.431114	2.04574	1.50864	TRINITY_DN110494_c0_g3	ABCA12	ATP-binding cassette sub-family A
TRINITY_DN110495_c0_g1_i1	5.66987	2.49515	0	0	1.44593	1.22566	0	0	0.809035	0.699151	0	0	0	0.56006	TRINITY_DN110495_c0_g1	-	K02A2.6-like
TRINITY_DN11051_c0_g1_i3	1.04609	1.34269	0.974926	0	2.80112	1.05529	0.40903	0	0	0.300983	0	0	0	0.482209	TRINITY_DN11051_c0_g1	CREM	cAMP responsive element modulator
TRINITY_DN11053_c0_g1_i1	0.329875	0.571601	0.461152	0.379099	0.588873	0.623956	0.338584	0.12776	0.288303	0.391514	0.225805	0.633178	0.309295	0.399159	TRINITY_DN11053_c0_g1	TSG101	Tumor susceptibility
TRINITY_DN11057_c2_g2_i4	26.4256	67.1755	48.2124	59.6225	88.4501	79.6352	27.4516	16.6529	12.8618	32.3299	16.147	17.5987	45.9425	41.6538	TRINITY_DN11057_c2_g2	HNF1B	hepatocyte nuclear factor
TRINITY_DN11059_c0_g1_i4	242.8	193.624	43.3254	27.6783	89.2071	61.4652	42.0549	21.9701	26.1016	19.7072	21.0052	14.5768	35.3515	37.1525
TRINITY_DN1106_c0_g1_i1	53.1071	52.6624	47.7268	82.5382	34.9419	54.1865	26.6984	46.9609	26.7246	32.2192	52.7171	52.2188	41.4286	54.6964	TRINITY_DN1106_c0_g1	ESF1	ESF1 like protein
TRINITY_DN11060_c0_g1_i2	47.9225	25.8344	8.13497	16.7843	14.6654	12.4313	12.046	10.9594	16.4114	8.27305	19.6823	22.2619	11.2974	10.8875
TRINITY_DN110602_c5_g1_i1	6.15968	4.74372	1.23014	3.37087	0.78542	6.65771	2.58053	4.08965	3.07624	1.89887	4.81874	2.78193	3.96028	0.608442	TRINITY_DN110602_c5_g1	-	RNA-directed DNA polymerase from mobile element jockey-like
TRINITY_DN110611_c0_g1_i3	15.0003	16.9343	5.00416	5.74621	9.58516	8.76981	4.39894	4.31316	4.93749	3.82547	3.11149	2.77145	3.83576	7.07175	TRINITY_DN110611_c0_g1	L1TD1	transposition, RNA-mediated
TRINITY_DN11063_c0_g1_i2	1.71268	0.615523	1.51637	0.262433	2.75164	1.90052	1.67419	0.412731	0.570227	0.147833	0.208419	0.464104	1.02773	1.02633	TRINITY_DN11063_c0_g1	ADAM2	Disintegrin and metalloproteinase domain-containing protein
TRINITY_DN110654_c0_g1_i1	1.70847	0	0.597096	0.654472	0.762467	0.323157	0.501023	0.220563	0.42662	0.184338	0.194913	0.385803	0	0	TRINITY_DN110654_c0_g1	-	Reverse transcriptase (RNA-dependent DNA polymerase)
TRINITY_DN11066_c0_g1_i3	4.48855	2.68858	14.9898	0	1.7806	0.377336	1.46256	0.257541	0.498145	0	0	0.225243	15.3377	7.24172	TRINITY_DN11066_c0_g1	TAP2	positive regulation of antigen processing and presentation of peptide antigen via MHC class I
TRINITY_DN11067_c0_g1_i3	5.36823	11.7869	4.39098	9.36331	9.68498	9.07376	3.61748	4.36464	2.8521	5.32381	5.05589	5.7259	6.25418	6.00214
TRINITY_DN110673_c0_g1_i7	17.1891	57.3636	36.7121	171.934	75.86	128.607	49.2882	44.8751	51.507	41.6263	61.01	55.6362	45.1269	61.4077
TRINITY_DN11069_c0_g1_i5	90.8853	64.9289	11.7096	14.574	28.6475	20.9074	11.0652	13.2188	8.01452	9.02066	10.074	9.58116	8.45548	6.44121	TRINITY_DN11069_c0_g1	SNX25	negative regulation of pathway-restricted SMAD protein phosphorylation
TRINITY_DN1107_c0_g1_i3	2846.48	2242.4	32.4079	14.3075	158.254	83.638	46.2037	11.6387	40.9503	13.7107	23.4111	18.1284	41.5399	50.7594	TRINITY_DN1107_c0_g1	GAP43	Growth associated protein 43
TRINITY_DN11071_c0_g1_i2	12.3654	12.0289	1.59216	6.10804	2.46879	4.0623	1.71769	2.77262	1.05633	1.05329	2.30169	2.93928	2.31879	3.15	TRINITY_DN11071_c0_g1	PPP1R42	dynein complex binding
TRINITY_DN11074_c0_g2_i1	0.314054	1.53178	0.512208	0.40102	0.654069	0.396021	0.368395	0.108118	0.627374	0.271081	0.286633	0.189117	1.49194	0.796223	TRINITY_DN11074_c0_g2	CABLES2	CDK5 and ABL1 enzyme substrate 2
TRINITY_DN11078_c0_g1_i1	24.6996	19.6611	9.28512	5.80427	33.4397	25.0477	4.86947	2.67958	3.93902	4.16544	4.83064	4.4527	10.7425	12.2707	TRINITY_DN11078_c0_g1	DUSP9	Belongs to the protein-tyrosine phosphatase family. Non-receptor class dual specificity subfamily
TRINITY_DN1108_c0_g1_i1	9.63226	11.2791	21.6332	10.7974	13.0724	7.52669	7.45545	3.87325	5.81598	4.48085	3.22466	3.3875	32.1871	20.5811	TRINITY_DN1108_c0_g1	FAM83H	Family with sequence similarity 83 member H
TRINITY_DN1108_c1_g1_i1	0	0	0	0	0	0	0	0	0	0	0.486202	0	0	0	TRINITY_DN1108_c1_g1	FAM83H	Family with sequence similarity 83 member H
TRINITY_DN110811_c0_g3_i1	8.79954	4.51783	2.46028	2.24725	3.14168	3.10693	1.37628	1.51468	2.05083	0	1.87396	1.05978	1.76012	0.811256	TRINITY_DN110811_c0_g3	-	-
TRINITY_DN110829_c0_g2_i2	16.3228	11.0511	4.88972	3.98533	5.44346	1.62854	3.36653	4.63135	2.32911	1.62569	1.71896	2.02526	3.09454	3.3487	TRINITY_DN110829_c0_g2	-	Reverse transcriptase (RNA-dependent DNA polymerase)
TRINITY_DN110836_c0_g1_i1	4.14991	4.47432	0	0.635888	2.22245	0.627961	1.46039	0	0.414506	0	0.757514	0.374849	1.86769	1.14778	TRINITY_DN110836_c0_g1	-	-
TRINITY_DN11084_c0_g1_i2	30.378	25.6285	77.6255	29.5311	40.263	25.0628	62.6287	37.0105	35.0692	11.4636	11.8774	10.1347	25.3626	28.8156	TRINITY_DN11084_c0_g1	-	Inosine-uridine preferring nucleoside hydrolase
TRINITY_DN11084_c1_g1_i2	7.70184	7.5658	4.47423	2.22917	7.82157	9.50479	3.77441	1.57321	5.57303	4.34335	1.37463	1.31407	4.2622	6.69819	TRINITY_DN11084_c1_g1	-	Ribonuclease H protein
TRINITY_DN11084_c1_g2_i2	32.5978	15.3024	6.40036	6.73477	6.70185	7.75928	4.02791	4.25564	4.25289	2.13402	3.71896	3.14297	7.9673	4.43196	TRINITY_DN11084_c1_g2	-	disease resistance protein
TRINITY_DN11084_c4_g1_i2	2.02903	5.72955	0.709126	2.3318	0.905525	1.79102	1.3884	1.39705	1.51999	0.291899	0.462968	0.30546	0.760979	0.467656	TRINITY_DN11084_c4_g1	-	harbinger transposase derived 1
TRINITY_DN11085_c0_g2_i1	21.5658	19.6493	21.3726	7.98978	19.1586	12.4098	13.1237	6.90149	4.34856	12.0167	5.72927	5.16715	22.7835	23.1725	TRINITY_DN11085_c0_g2	PWP2	ribosomal small subunit assembly
TRINITY_DN110867_c0_g1_i1	0	0.579131	3.67942	0	0	0	0	0	0	0	0	0	0	0	TRINITY_DN110867_c0_g1	-	-
TRINITY_DN11088_c0_g1_i2	17.7477	13.3035	3.96971	3.89792	10.9832	4.38645	4.85769	5.62113	8.80442	1.53193	2.86168	2.29778	4.70373	6.62668	TRINITY_DN11088_c0_g1	ARSA	Arylsulfatase A
TRINITY_DN11089_c0_g1_i4	9.60773	3.84756	1.16404	1.37404	3.65891	2.90767	0.901613	1.19074	1.34351	0.663447	0.935345	1.09926	1.92178	1.68295	TRINITY_DN11089_c0_g1	TSPAN9	Tetraspanin 9
TRINITY_DN1109_c1_g1_i1	91.4933	74.3624	24.7415	23.0943	57.6059	59.5711	19.2935	18.5047	17.2091	16.1943	23.9441	21.1268	50.0522	70.0085	TRINITY_DN1109_c1_g1	UBAC1	Heat shock chaperonin-binding motif.
TRINITY_DN11090_c0_g1_i1	0.280703	0.540442	0.29431	0	1.00219	0.318569	0.0823184	0.217432	0.280375	0.121147	0.0640487	0.253551	0.210553	0.388183	TRINITY_DN11090_c0_g1	ERCC6L2	SNF2 family N-terminal domain
TRINITY_DN11091_c0_g1_i3	0.754528	1.22027	0.0527401	0.346848	1.1449	0.399612	0.265525	0.155854	0.150729	0.0325643	0	0.170386	0.0565965	0.260858	TRINITY_DN11091_c0_g1	SIK2	Serine threonine-protein kinase SIK2
TRINITY_DN110917_c0_g1_i2	0.3138	0.821661	0.526416	0.336584	0.560177	0.189936	0.368097	0.291681	0.37612	0.162517	0.286401	0.255101	0.611984	0.433952	TRINITY_DN110917_c0_g1	WTIP	Wilms tumor protein 1-interacting protein
TRINITY_DN110922_c0_g2_i1	6.75402	4.13448	1.33154	1.85754	1.08203	0.917193	0.304718	1.07316	0.691911	0.448451	1.97574	0.860356	0.259802	0.359235	TRINITY_DN110922_c0_g2	UNKL	Unkempt family zinc finger-like
TRINITY_DN11093_c0_g1_i2	4.75767	3.56222	1.10851	0.607513	2.41817	1.24987	0.968904	0.784825	0.858019	0.741482	0.422165	0.835617	0.941737	1.18794	TRINITY_DN11093_c0_g1	RTL1	multicellular organism development
TRINITY_DN11093_c0_g2_i1	5.31217	5.22743	2.99111	1.9219	3.22684	1.89794	1.16838	2.05739	1.8792	1.17817	1.78446	1.03297	1.38355	1.78553	TRINITY_DN11093_c0_g2	-	Retrotransposon gag protein
TRINITY_DN11093_c0_g3_i1	14.4937	15.3477	0.487059	0.587248	1.86586	0.263603	0.245215	0.287865	0.0695998	0.330807	0.381584	0.251764	0.731743	1.97542	TRINITY_DN11093_c0_g3	-	Reverse transcriptase (RNA-dependent DNA polymerase)
TRINITY_DN11094_c0_g1_i1	1.26031	2.35716	0.880932	0.827642	0.80351	1.77087	0.422395	0.185948	0.449584	0.155408	0.492973	0.650514	0.945347	1.74288	TRINITY_DN11094_c0_g1	CCDC79	bouquet formation protein 1
TRINITY_DN11094_c0_g3_i4	2.62611	1.89603	1.49143	1.63474	4.10198	1.366	2.11785	1.27136	1.72137	2.6918	0.674106	1.26017	0.861798	1.47535	TRINITY_DN11094_c0_g3	-	L1 transposable element RBD-like domain
TRINITY_DN11094_c1_g2_i1	2.78091	5.08641	0.850414	1.86426	3.25783	3.28754	0.917463	1.88482	1.90964	0.150025	1.58631	1.64844	2.99853	2.28339	TRINITY_DN11094_c1_g2	ABHD14A	hydrolase activity
TRINITY_DN110959_c2_g1_i1	2.1141	3.25625	0	0	1.88698	3.99881	0.619977	0.545858	0.527908	0.456207	0	0	3.17154	1.46179	TRINITY_DN110959_c2_g1	-	Reverse transcriptase (RNA-dependent DNA polymerase)
TRINITY_DN11096_c0_g1_i1	27.86	25.065	13.3767	12.1686	12.8983	15.0703	5.49767	5.84884	10.5328	4.15781	5.58454	3.93939	13.183	11.7923	TRINITY_DN11096_c0_g1	-	Reverse transcriptase (RNA-dependent DNA polymerase)
TRINITY_DN11096_c1_g1_i1	49.7925	38.8772	21.1955	15.1802	29.065	14.0784	15.461	14.7692	13.0789	10.782	17.2974	11.672	21.3238	13.2236	TRINITY_DN11096_c1_g1	ABHD14A	hydrolase activity
TRINITY_DN110964_c0_g1_i1	9.21909	4.91528	0	0	0	0.536549	0	0	0	0.306063	0	0	0	0	TRINITY_DN110964_c0_g1	PCDHAC2	homophilic cell adhesion via plasma membrane adhesion molecules
TRINITY_DN11097_c0_g1_i14	5.69733	11.7004	1.76992	0.969999	5.65029	3.83163	2.04207	2.45174	3.79378	1.22944	2.88883	2.43016	4.51094	6.56567	TRINITY_DN11097_c0_g1	ABO	Histo-blood group ABO system
TRINITY_DN11097_c0_g2_i3	0.472774	1.82047	0	0.362215	1.26595	0.3577	0	0.244139	0.472222	0	0.215748	0.854085	0.354624	0.653797	TRINITY_DN11097_c0_g2	ABO	Histo-blood group ABO system
TRINITY_DN110972_c0_g1_i2	1.60718	1.67094	0.674034	1.23134	0.93244	0.729594	0.612715	0.705453	0.441459	0.346818	0.696757	0.471809	1.32609	1.5558	TRINITY_DN110972_c0_g1	RB1	positive regulation of collagen fibril organization
TRINITY_DN11098_c0_g1_i3	0.552411	0.957208	0.289594	0	0	0.313465	0.0809995	0.142632	0.275883	0.119206	0.25209	0.0623721	1.24308	0.572945	TRINITY_DN11098_c0_g1	ZNF425	Zinc finger protein 425
TRINITY_DN110998_c0_g1_i1	2.64853	0.849874	1.00277	1.69097	1.576	0.584462	0.517801	3.07731	1.15738	0.571532	1.61152	0.946966	0.74499	0.763049	TRINITY_DN110998_c0_g1	PLCG2	1-phosphatidylinositol 4,5-bisphosphate phosphodiesterase gamma-2
TRINITY_DN111_c1_g1_i2	74.332	58.9585	9.10106	5.05094	62.8895	30.2396	9.23171	3.82997	4.23905	7.75339	9.25118	7.07149	9.02478	12.4788	TRINITY_DN111_c1_g1	TSPAN18	cell surface receptor signaling pathway
TRINITY_DN111_c3_g1_i1	5.24312	5.15948	1.62882	0.334751	1.81994	0.661155	0.854214	1.20335	0.509152	0.125714	0.930482	0.46044	1.09245	1.40986	TRINITY_DN111_c3_g1	-	Pleckstrin homology domain.
TRINITY_DN111_c9_g1_i1	268.867	179.136	29.0131	45.7363	69.6221	39.6086	40.2785	43.0495	21.9524	37.0862	57.8363	46.4972	26.8492	18.8649	TRINITY_DN111_c9_g1	VPS26B	Vacuolar protein
TRINITY_DN1110_c0_g3_i1	24.1379	24.9233	22.6209	26.4384	20.268	16.504	13.2134	14.5883	11.787	15.6649	20.3985	20.9955	34.3336	22.9952	TRINITY_DN1110_c0_g3	MIF4GD	MIF4G domain containing
TRINITY_DN1110_c1_g1_i2	43.5357	34.8213	22.7553	12.273	35.1688	24.7287	11.5928	9.27287	8.25825	14.3847	14.9742	16.1032	25.582	18.669	TRINITY_DN1110_c1_g1	TERF2IP	Telomeric repeat binding factor 2, interacting protein
TRINITY_DN1110_c1_g2_i1	211.2	203.447	148.234	94.1223	262.702	187.217	121.726	127.33	93.2058	195.688	158.088	174.479	198.155	157.962	TRINITY_DN1110_c1_g2	RAP1A	member of RAS oncogene family
TRINITY_DN1110_c2_g1_i1	25.7109	19.0258	10.6266	11.1339	16.0642	14.3782	9.37573	6.92715	8.65334	5.83769	7.80502	8.33031	12.9129	11.5169	TRINITY_DN1110_c2_g1	USP49	Ubiquitin specific peptidase 49
TRINITY_DN1110_c3_g1_i1	2.83664	3.66237	2.33266	1.08664	2.38297	2.20932	0.978668	0.603167	1.29167	1.00821	0.494951	0.866645	1.68968	1.78833	TRINITY_DN1110_c3_g1	Trpc2	transient receptor
TRINITY_DN1110_c5_g1_i1	153.28	110.45	25.8779	29.6901	82.9215	36.7808	26.3817	20.101	14.8608	22.6234	37.1847	28.05	55.2808	29.1877	TRINITY_DN1110_c5_g1	LZIC	Leucine zipper and CTNNBIP1 domain containing
TRINITY_DN11100_c0_g1_i1	224.796	258.43	110.859	173.4	446.374	439.169	67.887	71.824	53.7926	37.8992	68.0987	55.04	219.275	310.341	TRINITY_DN11100_c0_g1	NDUFS7	NADH dehydrogenase (Ubiquinone) iron-sulfur protein 7, mitochondrial
TRINITY_DN11101_c0_g3_i2	1.63176	3.08452	0.725816	0.568258	1.98608	1.23458	0.783042	0.842635	0.518589	1.02435	0.947729	0.267985	1.00143	0.820564	TRINITY_DN11101_c0_g3	-	-
TRINITY_DN111018_c0_g1_i1	0	0	0	0.427089	0	0	0	0	0	0	0	0	0.418139	0	TRINITY_DN111018_c0_g1	-	Integrase core domain
TRINITY_DN111021_c1_g1_i1	4.54246	15.0134	7.54085	27.5516	12.6702	21.9097	8.88075	10.458	12.5717	12.0078	17.6199	14.7882	6.38862	10.077	TRINITY_DN111021_c1_g1	L1TD1	transposition, RNA-mediated
TRINITY_DN111021_c4_g1_i1	2.50319	2.47856	1.99964	7.67125	3.83018	5.95227	2.51684	3.13926	4.82194	1.69767	1.95825	0.969023	2.14585	2.71987	TRINITY_DN111021_c4_g1	-	Integrase core domain
TRINITY_DN11103_c0_g1_i1	0.740402	0.997853	0	0	0.495645	0.700232	0.108564	0.191171	0.0924421	0.239659	0	0.417989	0.138842	0.511949	TRINITY_DN11103_c0_g1	CHN2	Beta-chimaerin-like
TRINITY_DN111045_c0_g1_i1	13.5212	6.05406	0.439583	0.481824	1.68399	0.713726	0.553282	0.487136	0.628156	0.13571	0.430486	0.284029	0.943452	6.52268	TRINITY_DN111045_c0_g1	-	Reverse transcriptase (RNA-dependent DNA polymerase)
TRINITY_DN11105_c0_g1_i5	3.78798	4.56608	0.80583	1.64035	2.20503	0.747646	1.06256	0.935528	0.987015	0.14216	0.751576	0.595056	1.11183	1.36654	TRINITY_DN11105_c0_g1	-	Ribonuclease H protein
TRINITY_DN11105_c0_g2_i2	11.6629	4.81174	0.582298	0.319126	0.371785	1.26059	0.488606	0.64529	0.832093	0.179769	0.570248	0.564363	0	0.864033	TRINITY_DN11105_c0_g2	-	Ribonuclease H protein
TRINITY_DN11105_c0_g3_i1	4.82501	2.89011	0.749465	0.205371	0.957035	0.202811	0.471657	0.83054	0.669357	0.231378	0.244652	0.363191	0.201067	0.926734	TRINITY_DN11105_c0_g3	-	Ribonuclease H protein
TRINITY_DN11105_c1_g1_i2	15.5143	13.0858	2.58195	0	2.63763	2.79477	0.433303	2.67051	1.84478	0	0.674271	0.667313	3.32489	2.55412	TRINITY_DN11105_c1_g1	-	positive regulation of TOR signaling
TRINITY_DN111063_c0_g1_i1	2.19701	2.81995	0.511889	0	1.30732	1.10817	1.28858	0.756352	1.46296	2.21245	0.334197	0.992246	1.09864	1.51912	TRINITY_DN111063_c0_g1	-	K02A2.6-like
TRINITY_DN11107_c0_g1_i4	15.4432	36.4608	5.59422	3.02271	30.0836	83.3249	2.04954	2.38662	2.13925	2.57844	2.31484	1.83276	72.1239	104.131
TRINITY_DN111070_c0_g1_i1	3.38853	2.08767	0.947408	1.55767	3.0245	0.512751	2.38491	0.699931	0	0.877462	1.23707	0.306076	1.01668	0.468598	TRINITY_DN111070_c0_g1	-	Reverse transcriptase (RNA-dependent DNA polymerase)
TRINITY_DN11108_c0_g1_i1	0.503207	0.775064	0	0	0	0	0	0.259855	0	0	0	0	0	0	TRINITY_DN11108_c0_g1	CD200	CD200 molecule
TRINITY_DN11108_c0_g2_i1	0.374741	0.288597	0	0	0.334482	0	0	0.193515	0	0	0	0	0	0	TRINITY_DN11108_c0_g2	CD200	CD80-like C2-set immunoglobulin domain
TRINITY_DN1111_c0_g1_i10	15.926	66.0499	56.9828	30.4541	11.3021	29.5806	17.6863	14.4933	11.0178	2.02822	5.89758	4.06802	107.709	106.419	TRINITY_DN1111_c0_g1	PGAM2	Belongs to the phosphoglycerate mutase family. BPG- dependent PGAM subfamily
TRINITY_DN1111_c0_g2_i8	23.9041	8.00634	13.5448	8.83193	12.7511	3.53154	6.55378	8.72845	2.82558	6.40974	6.09972	3.80093	11.0871	4.79226	TRINITY_DN1111_c0_g2	RAB43	RAB43, member RAS oncogene family
TRINITY_DN1111_c1_g1_i1	1.97296	2.3741	2.15478	2.55078	2.6415	2.89217	1.08485	1.08251	1.17007	0.904715	0.67526	0.891056	2.21985	3.75154	TRINITY_DN1111_c1_g1	NUP35	Functions as a component of the nuclear pore complex (NPC). NPC components, collectively referred to as nucleoporins (NUPs)
TRINITY_DN1111_c2_g1_i1	7.12319	9.23549	7.0588	4.62844	10.7844	3.47922	3.43748	3.53871	4.45805	1.8679	4.60848	3.29853	8.85998	8.16729	TRINITY_DN1111_c2_g1	RHOA	ras homolog family member A
TRINITY_DN11115_c1_g1_i1	2.05667	3.23114	1.32257	0.819371	1.76229	0.933643	0.868514	1.06206	0.698451	0.248536	1.1638	0.4087	0.8022	1.30831	TRINITY_DN11115_c1_g1	C6orf47	protein C6orf47 homolog
TRINITY_DN11116_c0_g1_i2	32.8301	23.2261	11.5642	20.2674	17.8434	9.90959	6.41845	8.9884	6.2399	8.51625	9.55534	8.6784	9.04877	7.80509
TRINITY_DN11117_c0_g2_i1	1.1236	0.721091	0.785372	0.286947	0.83574	0.425055	0.219669	0.193407	0.187047	0.323284	0.341831	0.169152	0.140467	0.517938	TRINITY_DN11117_c0_g2	-	-
TRINITY_DN11117_c1_g1_i3	11.23	8.69707	2.91051	3.04517	2.64667	3.34135	2.66423	2.15024	2.83572	0.735171	1.92897	0.997274	2.83939	2.53015	TRINITY_DN11117_c1_g1	TTC36	tetratricopeptide repeat
TRINITY_DN11117_c2_g1_i3	5.27391	3.42027	1.16411	0.637989	2.7253	1.6801	3.09323	1.8634	2.91112	0.838577	1.14002	0.250724	2.49847	0.95964	TRINITY_DN11117_c2_g1	-	RNA-directed DNA polymerase from mobile element jockey-like
TRINITY_DN11118_c0_g1_i1	59.2432	48.9045	16.9573	7.05016	39.1669	27.734	17.485	11.1533	10.1029	18.2163	7.70454	9.47977	15.9725	24.7149	TRINITY_DN11118_c0_g1	ERVFRD-1	ENV polyprotein (coat polyprotein)
TRINITY_DN1112_c0_g1_i1	3.00402	7.47429	0.861438	1.35731	2.47505	0.815889	0.993895	1.51149	1.65413	0.432163	2.56598	1.56545	1.38664	1.59779	TRINITY_DN1112_c0_g1	PRKAR1A	cAMP-dependent protein kinase regulator activity
TRINITY_DN111223_c0_g1_i1	2.71813	3.48883	1.26662	0	0.808708	1.37102	1.06282	0.467878	3.61994	1.1731	0.413468	0.818402	2.71846	2.50593	TRINITY_DN111223_c0_g1	-	Reverse transcriptase (RNA-dependent DNA polymerase)
TRINITY_DN111226_c0_g1_i5	1456.44	1971.42	4373.95	6180.02	2225.11	3335.1	2424.88	2524.24	3000.73	2762.61	2592.27	3539.67	2531.5	2606.4	TRINITY_DN111226_c0_g1	RPLP2	60S acidic ribosomal protein P2
TRINITY_DN111226_c1_g1_i2	67.3121	63.3012	174.231	116.275	41.2729	67.1872	172.435	91.6276	97.3841	21.2558	42.1268	34.2902	59.9611	71.8667	TRINITY_DN111226_c1_g1	PAICS	phosphoribosylaminoimidazole carboxylase activity
TRINITY_DN11123_c1_g1_i1	4.80203	7.23554	7.29681	9.91749	8.94501	6.95048	2.69401	2.69539	2.60675	4.41529	6.85997	5.75195	5.48125	5.34144	TRINITY_DN11123_c1_g1	-	Reverse transcriptase (RNA-dependent DNA polymerase)
TRINITY_DN11124_c1_g4_i1	0.730943	1.47766	0.894102	0.0700013	2.69122	0.622158	0.589475	1.08519	0.593197	0.315464	0.583733	0.288854	0.95948	2.02163	TRINITY_DN11124_c1_g4	ACSL1	medium-chain fatty acid-CoA ligase activity
TRINITY_DN11125_c0_g1_i1	95.9521	69.5034	28.4652	22.1775	30.2631	22.1825	11.3427	11.9392	9.03917	11.3427	8.59904	10.4139	20.6899	20.5295	TRINITY_DN11125_c0_g1	VPS8	endosomal vesicle fusion
TRINITY_DN11126_c0_g1_i1	1.65343	3.43804	0.577858	1.01342	2.2137	1.00078	0.581857	0.853826	0.825749	0.285438	1.50907	1.71752	2.2324	2.28652	TRINITY_DN11126_c0_g1	MRPL14	ribosomal protein L14
TRINITY_DN11128_c0_g1_i1	1.05127	9.31047	4.59259	7.65154	8.21038	1.78962	1.69561	4.6144	8.26905	1.36113	5.39707	2.73003	11.2368	12.7207	TRINITY_DN11128_c0_g1	ETFB	fatty acid beta-oxidation using acyl-CoA dehydrogenase
TRINITY_DN111280_c0_g1_i1	0.469473	1.08466	0.328152	0.719371	0.838074	0	1.10141	0.969737	0	0.405234	0.428482	0.42406	1.76074	0.324616	TRINITY_DN111280_c0_g1	TNFRSF8	Tumor necrosis factor receptor superfamily member 8
TRINITY_DN111288_c0_g1_i1	0	2.1359	0.387718	1.06244	0.9902	0.839354	0.650669	0.28644	0.138511	0.119698	0.759389	0.125259	0.624103	0.575309	TRINITY_DN111288_c0_g1	L1TD1	transposition, RNA-mediated
TRINITY_DN11129_c0_g1_i1	2.09284	2.35563	1.01275	1.97345	5.31663	4.3849	0.660952	0.415668	1.608	0.903237	0.661192	1.67228	0.845289	1.44709	TRINITY_DN11129_c0_g1	-	Reverse transcriptase (RNA-dependent DNA polymerase)
TRINITY_DN11129_c0_g2_i1	1.86659	1.19792	0.543631	0.595869	0.971871	1.41226	0.364929	0.642602	1.24294	0.537062	0.709841	0.632264	0.466705	0.860434	TRINITY_DN11129_c0_g2	-	Reverse transcriptase (RNA-dependent DNA polymerase)
TRINITY_DN11129_c0_g4_i1	1.69585	1.39931	0.592685	0.371221	0.324357	0.641539	7.81506	2.56465	5.62607	0.156837	2.04529	1.20357	1.27205	2.26143	TRINITY_DN11129_c0_g4	DESI1	Desumoylating isopeptidase 1
TRINITY_DN11131_c0_g1_i1	3.86371	2.60359	0.843955	0.185011	2.37093	1.64434	0.424898	0.623502	0.361799	0.416879	0.88159	0.218123	0.5434	0.500916	TRINITY_DN11131_c0_g1	APOBEC3F	DNA dC- dU-editing enzyme
TRINITY_DN11133_c0_g1_i4	31.6396	9.75357	4.31522	0.973798	4.29483	1.82028	1.89032	1.00798	0.770796	2.42932	1.13934	0.635547	3.64331	4.45703	TRINITY_DN11133_c0_g1	-	K02A2.6-like
TRINITY_DN11133_c0_g2_i1	0.175623	0.81151	0.491028	3.09472	1.09729	1.72739	2.16312	5.89493	0.0877089	0.454777	5.36968	4.75905	2.10773	0.850039	TRINITY_DN11133_c0_g2	SPSB4	splA ryanodine receptor domain and SOCS box containing 4
TRINITY_DN11133_c3_g1_i1	15.0765	18.6427	7.27284	7.64633	9.85571	6.58705	4.8572	5.15376	6.25686	3.84908	7.17078	3.8361	6.21185	5.43255	TRINITY_DN11133_c3_g1	-	K02A2.6-like
TRINITY_DN11134_c0_g1_i4	11.8501	12.5965	6.06642	6.9051	13.1096	7.70297	7.92918	6.80886	7.83527	2.80927	3.57976	2.56289	5.50847	3.34673	TRINITY_DN11134_c0_g1	-	Myb/SANT-like DNA-binding domain
TRINITY_DN11135_c0_g2_i2	8.14731	6.17325	3.21482	5.03391	3.63602	2.68442	3.85365	7.93948	3.54388	0.90742	4.49756	2.25525	3.25275	3.18017	TRINITY_DN11135_c0_g2	L1TD1	L1 transposable element RBD-like domain
TRINITY_DN11135_c1_g1_i1	71.9358	68.4197	32.0923	15.6197	75.8953	53.7994	16.4294	14.3796	12.9134	9.085	12.1023	13.774	82.4296	64.6389	TRINITY_DN11135_c1_g1	CCDC71L	coiled-coil domain-containing protein
TRINITY_DN111384_c0_g1_i2	29.6393	17.3407	0.481799	3.8727	5.94729	4.51978	0.269518	0.118649	0	0	0	0.103769	0.689371	0.953212	TRINITY_DN111384_c0_g1	ATP6AP1L	ATPase, H transporting, lysosomal accessory protein 1-like
TRINITY_DN1114_c0_g1_i1	66.5107	54.1696	51.8411	65.1322	46.3392	28.4795	24.7903	30.516	14.3779	21.9246	34.9373	24.2037	45.3429	30.7694	TRINITY_DN1114_c0_g1	SF3A1	Splicing factor 3a, subunit
TRINITY_DN11141_c0_g1_i3	16.0068	10.9575	9.53089	4.54206	15.8746	2.24272	5.21568	3.97985	3.84898	4.60552	5.68136	2.94524	14.6747	12.2976	TRINITY_DN11141_c0_g1	-	K02A2.6-like
TRINITY_DN11142_c0_g1_i1	151.92	154.157	130.28	99.3067	181.563	143.064	67.4616	55.4879	53.3932	40.833	46.6913	45.4159	132.912	132.707	TRINITY_DN11142_c0_g1	WDR5	histone H4-K16 acetylation
TRINITY_DN111432_c0_g1_i1	0.330523	0.254544	0	0	1.47508	0.500146	0	0	0.165069	0	0	0	0.247923	0.22854	TRINITY_DN111432_c0_g1	-	Reverse transcriptase (RNA-dependent DNA polymerase)
TRINITY_DN11146_c0_g1_i2	1.54548	1.87034	0.848778	1.4378	1.67505	1.25283	0.582717	0.741076	1.04749	0.428789	0.957155	0.797707	1.49047	1.45027	TRINITY_DN11146_c0_g1	FDX1L	Adrenodoxin-like protein, mitochondrial
TRINITY_DN11147_c0_g1_i1	15.1082	11.273	4.10908	6.35054	5.24712	3.86957	2.89626	3.30894	1.67346	2.74011	2.87049	2.78776	6.57022	3.9022	TRINITY_DN11147_c0_g1	USP37	Ubiquitin carboxyl-terminal hydrolase 37
TRINITY_DN11148_c0_g1_i1	9.93187	13.9788	2.63324	89.081	3.36254	2.59118	4.51955	35.0172	3.0787	5.98623	27.663	28.1509	94.5355	92.3542	TRINITY_DN11148_c0_g1	PARP14	Poly (ADP-ribose) polymerase
TRINITY_DN1115_c0_g1_i1	1.07985	1.30683	0.646968	0.945515	0.619613	0.29179	0.497632	0.47797	0.462253	0.199734	0.668778	0.383192	0.231425	0.586662	TRINITY_DN1115_c0_g1	DCLRE1A	DNA cross-link repair 1A
TRINITY_DN111520_c1_g2_i3	3.74184	10.0859	1.30774	1.4334	18.3692	5.66214	3.65775	0.644092	4.04893	0.807461	1.13838	1.12663	6.08124	6.46822	TRINITY_DN111520_c1_g2	-	-
TRINITY_DN111527_c0_g1_i5	7.08485	7.36788	18.8689	20.6028	6.36988	6.92545	6.88518	7.71776	7.8772	4.37453	7.26864	7.61404	12.9172	6.36486	TRINITY_DN111527_c0_g1	CHST3	chondroitin 6-sulfotransferase activity
TRINITY_DN111527_c1_g1_i2	24.9805	24.0285	2.05218	2.09688	4.57486	5.76042	2.59757	1.41333	3.57868	1.99731	1.3171	1.23608	3.35935	7.81058	TRINITY_DN111527_c1_g1	GPR149	receptor 149
TRINITY_DN11153_c0_g1_i7	6.70943	3.10026	3.75181	1.79914	3.59318	4.82252	2.55787	2.42531	2.5131	1.15827	2.29636	2.42417	3.52288	3.71137	TRINITY_DN11153_c0_g1	-	K02A2.6-like
TRINITY_DN111570_c0_g1_i5	4.14422	2.12771	1.28744	0	0.822002	0.696779	0.810217	0.47557	0.229965	0.794925	0.630397	0.415928	0.690788	1.27356	TRINITY_DN111570_c0_g1	-	Reverse transcriptase (RNA-dependent DNA polymerase)
TRINITY_DN11158_c0_g1_i9	1.57952	1.36848	2.07011	6.05074	1.40984	0.597532	1.04222	5.55669	0.443722	0.639092	3.24363	1.64966	13.3289	11.809	TRINITY_DN11158_c0_g1	CAPN13	Belongs to the peptidase C2 family
TRINITY_DN111584_c0_g1_i1	1.11675	0	0	1.71119	0	0.844932	0.654992	0	1.11545	0.481973	0.509623	0.504364	0	0.772176	TRINITY_DN111584_c0_g1	-	L1 transposable element RBD-like domain
TRINITY_DN11159_c0_g1_i3	6.70128	25.5668	0.376879	0.590135	4.60634	1.39867	1.49084	41.6853	0.269277	1.16352	12.8299	7.51415	572.163	478.218	TRINITY_DN11159_c0_g1	TGM3	Transglutaminase/protease-like homologues
TRINITY_DN11159_c0_g2_i1	87.7866	47.8416	0.367983	0.302508	7.63586	0.597473	0.540356	0.13593	0.13146	0.22721	1.92196	0.891623	230.221	99.0126	TRINITY_DN11159_c0_g2	TGM6	Protein-glutamine gamma-glutamyltransferase 6-like
TRINITY_DN11159_c1_g1_i2	8.18718	8.55699	1.63505	1.16491	3.967	1.68134	1.02898	1.14756	1.34347	0.706692	1.76134	1.16211	1.66688	1.1322
TRINITY_DN111590_c0_g2_i4	6.40914	6.23474	3.77252	1.42142	1.65596	1.02087	0.989226	0.870963	0.252697	0.8735	0.769677	0.152347	3.2893	2.09917	TRINITY_DN111590_c0_g2	-	Reverse transcriptase (RNA-dependent DNA polymerase)
TRINITY_DN1116_c0_g1_i2	88.1096	61.0486	40.1184	34.9587	40.4807	26.2474	28.3498	23.7625	23.0086	13.7802	19.2092	17.3893	32.1128	26.6611	TRINITY_DN1116_c0_g1	AFTPH	Aftiphilin
TRINITY_DN11161_c0_g1_i3	45.9293	43.1386	81.4884	96.7687	10.0641	6.14386	34.3705	21.5276	17.875	27.7245	29.0554	20.7199	50.0861	22.6023	TRINITY_DN11161_c0_g1	FGFR2	fibroblast growth factor receptor 2
TRINITY_DN11162_c0_g1_i5	0.701142	0.937837	0.335321	1.32881	0.75757	1.06096	0.194794	0.40018	1.01363	0.382234	0.740965	0.383326	0.692001	0.612383	TRINITY_DN11162_c0_g1	TCF3	Transcription factor
TRINITY_DN11163_c0_g1_i4	13.9456	23.8101	0.827638	0.100796	2.70086	0.895859	0.540144	0.135877	0.131409	0.170341	0.360227	0.0594183	1.48026	1.91034	TRINITY_DN11163_c0_g1	PRNP	Prion protein
TRINITY_DN111634_c0_g1_i1	0.452412	1.74207	2.52982	1.03984	2.42286	0.342294	0	0	0.451884	0	0	0.204325	0.339351	0.625639	TRINITY_DN111634_c0_g1	-	-
TRINITY_DN111655_c0_g1_i16	35.8361	34.7738	21.0409	7.13849	13.4342	11.9299	7.56663	9.25282	7.15884	6.18652	6.21436	3.23696	7.52649	9.91151
TRINITY_DN111655_c2_g1_i1	11.3075	7.91656	4.31114	0.787568	14.6804	7.7775	3.61748	6.37001	1.54014	1.7746	2.81462	0.464262	3.85531	2.13234	TRINITY_DN111655_c2_g1	-	Endonuclease-reverse transcriptase
TRINITY_DN11166_c0_g1_i1	6.97238	4.0272	0.641259	0.421727	0.573203	0.347058	3.60514	1.61076	3.02395	0.356349	0.795452	0.870111	1.10104	0.951521	TRINITY_DN11166_c0_g1	CACUL1	CDK2-associated and cullin domain-containing protein 1
TRINITY_DN11167_c0_g1_i8	139.081	174.826	175.422	209.534	158.142	187.435	124.011	130.589	108.347	124.548	113.763	130.389	217.723	157.959	TRINITY_DN11167_c0_g1	TUBA4A	structural constituent of cytoskeleton
TRINITY_DN11169_c0_g1_i1	5.07968	3.23164	2.16124	1.52287	2.56268	0.835494	0.906747	2.05289	0.441195	0.571907	0.705504	0.598477	0.331324	0	TRINITY_DN11169_c0_g1	VWF	Von Willebrand factor
TRINITY_DN11169_c0_g2_i1	2.224	2.4468	2.22077	6.32883	2.26866	2.6442	1.86345	3.44541	1.74539	0.822725	2.75476	2.29586	1.19158	1.09842	TRINITY_DN11169_c0_g2	MUC5B	Mucin-2-like
TRINITY_DN1117_c0_g1_i2	36.2159	40.6713	44.3452	31.1902	44.0518	27.4662	86.7391	28.5213	41.6989	34.2074	12.5431	22.7193	40.9748	25.1609	TRINITY_DN1117_c0_g1	STXBP6	syntaxin binding protein 6
TRINITY_DN111716_c0_g1_i1	64.2588	100.608	0.261645	0.382383	0.44548	0.377616	0.146364	0.128866	0	0.0538507	0.17082	0.0563525	0	0	TRINITY_DN111716_c0_g1	TMEM163	Transmembrane protein 163
TRINITY_DN111721_c0_g1_i2	24.4681	8.76116	1.3253	0.899262	0.886472	1.09299	0.688419	1.35211	1.26256	0.233801	0.618036	0.366995	0.406346	2.43475	TRINITY_DN111721_c0_g1	-	-
TRINITY_DN11173_c0_g1_i2	24.9322	23.49	15.9355	16.5495	41.4412	25.6766	11.0818	7.74108	6.91463	7.36826	6.8171	6.86429	12.4937	11.8408	TRINITY_DN11173_c0_g1	EHD1	EH domain-containing protein 1
TRINITY_DN11173_c1_g1_i12	0.548612	0.241428	0.383469	0.0600454	0.279814	0.296484	0.229835	0.364245	0.0782816	0.135298	0.357651	0.318564	0.235148	0.379336	TRINITY_DN11173_c1_g1	EHD2	Belongs to the TRAFAC class dynamin-like GTPase superfamily. Dynamin Fzo YdjA family
TRINITY_DN11175_c1_g1_i1	23.6767	22.9851	18.997	5.87629	21.1331	16.526	9.48602	6.19939	8.49367	8.13162	3.95666	7.60574	15.2583	12.7972	TRINITY_DN11175_c1_g1	-	Reverse transcriptase (RNA-dependent DNA polymerase)
TRINITY_DN11179_c0_g1_i11	20.0265	27.3916	3.02514	4.89839	39.1566	30.1403	1.92687	2.30604	2.06319	1.57071	2.6214	2.26561	19.5666	50.4922	TRINITY_DN11179_c0_g1	ALPK3	protein serine/threonine kinase activity
TRINITY_DN1118_c0_g1_i1	25.0843	30.9483	59.2201	69.6172	40.3239	33.3096	22.0685	24.1886	18.5036	17.0675	25.1135	22.3978	45.3588	43.7152	TRINITY_DN1118_c0_g1	NUB1	negative regulator of ubiquitin-like proteins 1
TRINITY_DN111812_c0_g1_i1	0	0	0	0	1.13864	0.965178	0	0	0.637096	0	0.58215	0	0	0	TRINITY_DN111812_c0_g1	-	Endonuclease/Exonuclease/phosphatase family
TRINITY_DN11183_c0_g1_i5	85.3601	52.137	10.2871	6.31434	23.6451	12.0258	10.7036	13.3759	12.3481	6.85988	12.0891	8.24207	10.5977	18.3172	TRINITY_DN11183_c0_g1	-	K02A2.6-like
TRINITY_DN11185_c0_g1_i4	17.8048	35.4619	16.9512	36.9251	23.29	22.2969	12.4233	12.5233	11.8049	11.6589	17.2309	14.5575	13.125	11.462	TRINITY_DN11185_c0_g1	AQP4	Belongs to the MIP aquaporin (TC 1.A.8) family
TRINITY_DN11188_c0_g1_i1	53.0751	38.5348	708.119	509.867	17.2266	16.0896	234.885	106.494	116.557	11.7231	24.3021	20.0158	10.4555	11.3679	TRINITY_DN11188_c0_g1	CYP39A1	Cytochrome P450, family 39, subfamily a, polypeptide 1
TRINITY_DN11189_c0_g1_i14	13.7806	10.68	2.07279	3.60843	222.415	60.8425	0.255777	0.180159	0.0871172	0.188212	0.19901	0.0393912	3.00943	6.33228	TRINITY_DN11189_c0_g1	-	Si dkey-106c17.3
TRINITY_DN11189_c0_g2_i3	52.8289	28.9978	0.478528	0.349674	1.01843	0.546749	0.914603	0.412451	0.626824	0.180563	0.416556	0.309193	0.827335	0.525967	TRINITY_DN11189_c0_g2	KCNJ3	G protein-activated inward rectifier potassium channel 1 isoform X1
TRINITY_DN111894_c0_g1_i1	5.38906	3.63146	4.2377	0	1.20253	0.509668	1.18529	0	0.672845	1.16292	0.307408	0.608472	0.505286	0.931562	TRINITY_DN111894_c0_g1	-	-
TRINITY_DN1119_c0_g1_i4	24.6118	18.3776	7.65311	4.5169	235.464	93.46	15.972	15.8506	11.3568	167.206	56.5415	80.3446	4.56262	10.8706	TRINITY_DN1119_c0_g1	hif-1	Endothelial PAS
TRINITY_DN11190_c0_g1_i3	2.6578	2.58548	0.29333	1.07172	1.12371	0.84669	0.7384	1.0113	0.838326	0.362232	0.829861	0.694944	1.46897	1.74101	TRINITY_DN11190_c0_g1	GIN1	Zinc finger domain in CG10631, C. elegans LIN-15B and human P52rIPK.
TRINITY_DN11199_c3_g3_i1	0.987409	1.62949	3.5495	2.2695	0.377714	0.640347	0.579131	0.291369	0.352234	0.121757	0.579341	0.382242	1.26968	1.36548	TRINITY_DN11199_c3_g3	PDIA2	Thioredoxin-like domain
TRINITY_DN112_c0_g1_i4	54.0121	69.5979	60.2157	42.1904	185.566	233.435	56.7212	56.8741	51.9146	371.8	225.207	245.164	96.9847	103.381	TRINITY_DN112_c0_g1	HMBS	Hydroxymethylbilane synthase
TRINITY_DN112_c1_g1_i3	101.677	75.7138	45.9787	41.4771	52.4202	34.5494	24.7342	27.4887	20.4796	22.2761	28.5423	22.9605	24.5976	26.0287	TRINITY_DN112_c1_g1	-	Reverse transcriptase (RNA-dependent DNA polymerase)
TRINITY_DN112_c1_g3_i1	20.7361	22.6933	2.28854	0.836152	4.87063	3.30291	2.56042	2.25432	0.545048	1.88408	2.98825	0.492901	1.63726	2.26388	TRINITY_DN112_c1_g3	-	Reverse transcriptase (RNA-dependent DNA polymerase)
TRINITY_DN112_c2_g1_i1	10.1129	13.0367	3.84168	5.5583	7.26039	5.98802	4.77086	5.56283	5.2701	2.37204	2.4078	2.97868	4.28749	3.49625	TRINITY_DN112_c2_g1	-	-
TRINITY_DN11201_c0_g1_i3	67.3178	74.8973	93.275	86.6056	65.5361	73.1309	57.6521	46.2221	47.0079	29.5033	41.5945	38.4074	53.9577	67.0397	TRINITY_DN11201_c0_g1	IMP4	rRNA processing
TRINITY_DN112025_c0_g1_i1	0	0	0	0	0	0	0	0	0	0	0.196915	0	0	0	TRINITY_DN112025_c0_g1	CHDC2	Chromosome X open reading frame
TRINITY_DN112025_c0_g2_i1	1.74468	0	0	0	0	0.440008	0	0	0.290441	0	0	0	0	0	TRINITY_DN112025_c0_g2	CHDC2	Chromosome X open reading frame
TRINITY_DN112049_c0_g1_i1	2.91453	0	0	15.6307	0.86714	1.47008	2.84903	12.5421	0.485187	0	9.75354	2.19384	1.45744	0.671748	TRINITY_DN112049_c0_g1	-	Reverse transcriptase (RNA-dependent DNA polymerase)
TRINITY_DN11207_c0_g1_i5	0.704298	1.23272	1.20835	1.42257	6.11491	2.17992	0.600846	0.727395	0.991261	0.469763	0.525931	0.83859	1.29671	1.46096	TRINITY_DN11207_c0_g1	CTIF	nuclear-transcribed mRNA catabolic process, nonsense-mediated decay
TRINITY_DN112070_c0_g1_i1	8.80722	4.89859	2.39403	2.24921	3.05708	0.740391	2.58279	1.51601	2.44359	0.84468	1.11642	1.76784	1.10104	1.01496	TRINITY_DN112070_c0_g1	-	ribonuclease H protein
TRINITY_DN11208_c0_g1_i1	1.37271	5.41793	2.51868	7.23043	2.75679	3.89471	2.21407	3.01267	2.9136	0.88866	5.16803	4.26225	3.34639	3.79663	TRINITY_DN11208_c0_g1	TIMM50	translocase of inner mitochondrial membrane 50
TRINITY_DN1121_c0_g1_i15	312.203	265.639	89.4394	81.4337	216.723	115.555	40.7458	44.7943	26.3333	106.002	89.1616	82.2538	60.804	71.0842	TRINITY_DN1121_c0_g1	ADD1	positive regulation of establishment of endothelial barrier
TRINITY_DN11210_c0_g1_i1	13.0347	12.046	7.93195	4.81703	5.61189	3.01662	3.23791	2.53406	1.45512	1.05893	2.79921	1.45442	3.22074	4.02926	TRINITY_DN11210_c0_g1	-	Ras family
TRINITY_DN11211_c0_g1_i6	1.35346	0.670073	0.405448	0.444409	1.38064	0.804593	0.793827	0.499232	0.675941	0.584134	0.926468	0.39296	0.87019	0.869003	TRINITY_DN11211_c0_g1	-	Reverse transcriptase (RNA-dependent DNA polymerase)
TRINITY_DN11211_c0_g3_i1	122.197	56.0137	4.6471	1.01873	2.72971	2.91749	3.04152	0.961298	2.125	1.09035	1.27426	1.44127	2.19424	3.76955	TRINITY_DN11211_c0_g3	-	-
TRINITY_DN11212_c0_g1_i1	31.3447	30.0034	0.051673	0	0.989764	0.0559323	0.0433588	1.37431	0.11076	0.319054	0.674716	0.400652	0	0.0511161	TRINITY_DN11212_c0_g1	CDH24	delta-catenin binding
TRINITY_DN11214_c0_g1_i3	61.3667	46.8789	18.4875	26.4149	31.3135	21.218	16.7062	13.9423	13.731	9.84878	13.952	12.8146	22.0254	17.1857	TRINITY_DN11214_c0_g1	PAFAH1B3	platelet-activating factor acetyltransferase activity
TRINITY_DN11214_c1_g1_i7	13.672	28.8644	14.9114	53.1865	18.7256	26.0388	12.7195	14.6073	18.3061	10.6822	16.297	13.5738	11.8466	18.092	TRINITY_DN11214_c1_g1	-	Domain of unknown function (DUF4939)
TRINITY_DN11216_c0_g1_i1	14.767	12.5599	11.2753	7.99684	50.3933	18.6211	4.55663	2.69501	2.66562	1.89405	2.94994	2.86592	18.3721	9.39049	TRINITY_DN11216_c0_g1	DNMBP	Rho guanyl-nucleotide exchange factor activity
TRINITY_DN11218_c1_g2_i1	0.406706	0.469821	0.28428	0	0.181507	0.923138	0.238539	0	0.101558	0	0.185598	0.0918413	0.4576	0.421824	TRINITY_DN11218_c1_g2	KCNIP3	Kv channel interacting protein 3, calsenilin
TRINITY_DN11218_c2_g1_i1	317.213	116.266	89.1287	50.7596	4.8718	4.12964	3.50781	41.1693	10.4686	1.20289	5.77655	3.61898	3.96347	3.53315	TRINITY_DN11218_c2_g1	-	Reverse transcriptase (RNA-dependent DNA polymerase)
TRINITY_DN1122_c0_g1_i4	12.562	24.5194	35.2738	108.689	23.1982	24.2526	21.8494	73.1464	26.609	29.3513	68.4948	59.9625	94.3891	52.5652	TRINITY_DN1122_c0_g1	LYG2	peptidoglycan metabolic process
TRINITY_DN11220_c7_g1_i1	16.5146	24.4317	9.27876	11.4805	19.3192	21.9597	7.126	7.18034	4.9441	8.52575	8.0908	6.64566	18.9694	21.6868	TRINITY_DN11220_c7_g1	PPFIBP1	PTPRF interacting protein, binding protein 1 (liprin beta 1)
TRINITY_DN112208_c0_g1_i1	14.234	7.58907	0.765333	1.25831	1.9546	0.828418	3.53205	1.41354	1.64047	0.70883	0.499663	0.989014	1.64259	0.378542	TRINITY_DN112208_c0_g1	-	transposition, RNA-mediated
TRINITY_DN11223_c0_g1_i4	0.178018	0.445562	0.0311078	0.443261	0.595851	0.404064	0.339333	0.275784	0.311167	0.115245	0.182784	0.180898	0.233677	0.430815	TRINITY_DN11223_c0_g1	ZSWIM5	Zinc finger SWIM domain-containing protein 5
TRINITY_DN11223_c0_g2_i4	3.09173	4.28583	0.831177	2.18651	3.22659	3.38283	1.67386	1.74393	1.54406	1.02642	1.4326	1.11707	1.17738	1.51288	TRINITY_DN11223_c0_g2	ZSWIM4	zinc ion binding
TRINITY_DN11223_c0_g3_i1	3.80898	2.20004	1.3312	0	0.849945	0.720466	0.558506	0.491736	0	0	1.30365	0.430067	0.714271	0.658427	TRINITY_DN11223_c0_g3	ZSWIM6	zinc ion binding
TRINITY_DN11224_c0_g2_i1	15.7712	6.90642	0.648456	0.236922	2.62216	0.350954	0.27206	0.31938	0.308877	0.266925	0.282239	0.418989	0.347936	1.49676	TRINITY_DN11224_c0_g2	-	Reverse transcriptase (RNA-dependent DNA polymerase)
TRINITY_DN11227_c0_g1_i9	0.433359	0.500611	0.555335	0.110672	0.193402	0.163939	0.169448	0.372976	0.288569	0.0935155	0.131841	0.0978601	0.433412	0.299645	TRINITY_DN11227_c0_g1	PIGG	Phosphatidylinositol glycan anchor biosynthesis, class G
TRINITY_DN1123_c0_g1_i4	24.2396	37.56	108.395	90.6182	116.259	88.6784	104.2	70.2777	43.5123	19.8305	25.0997	19.257	44.177	59.2337	TRINITY_DN1123_c0_g1	EPHX1	Biotransformation enzyme that catalyzes the hydrolysis of arene and aliphatic epoxides to less reactive and more water soluble dihydrodiols by the trans addition of water
TRINITY_DN11230_c0_g2_i2	210.05	160.843	15.6286	14.3799	129.243	58.8992	62.356	43.7454	42.9359	50.1248	36.1576	26.7103	43.3694	69.7666	TRINITY_DN11230_c0_g2	SYNGR1	synaptic vesicle membrane organization
TRINITY_DN11230_c1_g1_i2	103.186	34.5562	10.787	2.64953	33.4139	6.60668	8.08793	2.90198	1.85664	8.99248	2.28832	2.55756	4.40981	3.49713	TRINITY_DN11230_c1_g1	-	ENV polyprotein (coat polyprotein)
TRINITY_DN11230_c1_g3_i2	68.2257	32.0311	43.5232	59.6318	14.9798	8.74125	21.8979	22.5457	10.2644	2.25694	7.99172	5.60238	14.1394	9.50217	TRINITY_DN11230_c1_g3	PYCRL	Pyrroline-5-carboxylate reductase
TRINITY_DN11230_c2_g1_i1	21.2433	20.6097	10.0588	12.8491	17.9954	11.9249	4.61151	4.19057	3.29625	5.43248	3.01197	2.75284	19.9654	13.317	TRINITY_DN11230_c2_g1	ADAM15	disintegrin and metalloproteinase
TRINITY_DN11230_c3_g1_i1	6.05298	5.43848	3.80783	0.772913	3.7819	1.83187	2.95847	0.937723	1.41071	1.82866	0.460374	0.182249	4.69164	2.37168	TRINITY_DN11230_c3_g1	-	Reverse transcriptase (RNA-dependent DNA polymerase)
TRINITY_DN11231_c0_g1_i1	3.82906	4.51739	1.30975	2.09099	2.83597	2.46558	1.72019	2.37698	1.62748	1.23063	2.82553	1.9501	0.977751	1.26746	TRINITY_DN11231_c0_g1	DENND5B	DENN domain-containing protein 5B
TRINITY_DN11232_c1_g1_i3	13.8097	5.39111	10.9427	4.72943	3.29454	2.07042	1.82894	0.657262	1.55734	1.53808	0.667952	0.661059	2.24356	2.33217	TRINITY_DN11232_c1_g1	L1TD1	LINE1 type transposase
TRINITY_DN11233_c1_g2_i1	90.3029	63.7318	15.8271	16.1088	30.5564	15.0922	24.1895	13.0848	23.1551	10.5868	19.436	9.98293	15.9734	12.6743
TRINITY_DN112334_c0_g1_i1	7.19571	0.791656	7.90376	4.72541	4.58762	0	4.82331	3.18501	0	0	0.469103	1.39279	21.5898	4.26468	TRINITY_DN112334_c0_g1	-	In Between Ring fingers
TRINITY_DN112358_c0_g1_i1	1.13754	2.19011	1.59023	0.871522	0.507666	0.430329	0	0	0	0	0.259554	0	1.70651	3.53946	TRINITY_DN112358_c0_g1	SH3TC2	SH3 domain and tetratricopeptide
TRINITY_DN112358_c0_g2_i1	1.25896	0.484778	0	0	2.24742	0.952526	0	0	0	0	0.861779	0	0.472168	1.74101	TRINITY_DN112358_c0_g2	SH3TC2	peripheral nervous system myelin maintenance
TRINITY_DN11237_c0_g1_i1	1.32688	0.936706	1.00475	1.27073	1.38172	1.17123	1.03765	1.71299	0.82833	2.91102	4.23859	2.69669	2.9029	1.83493	TRINITY_DN11237_c0_g1	PARP12	polymerase family, member 12
TRINITY_DN11238_c0_g1_i1	6.74631	3.9531	1.12763	0.674175	0.654517	0.776732	0.602124	0.757342	2.12407	0.44307	0.468489	0.198709	0.330023	0.608442	TRINITY_DN11238_c0_g1	-	Reverse transcriptase (RNA-dependent DNA polymerase)
TRINITY_DN11238_c0_g2_i1	4.66864	1.5409	0.466185	0.510982	1.7859	1.00922	0	0.34441	0.66617	0.57569	0	1.20487	0	0.46116	TRINITY_DN11238_c0_g2	-	Gag polymerase env polyprotein
TRINITY_DN112382_c0_g1_i4	27.195	25.0023	5.37845	10.983	15.6178	16.5084	5.19311	3.91909	4.68512	14.057	4.42537	12.5202	7.90648	8.45446	TRINITY_DN112382_c0_g1	GINS2	mitotic DNA replication initiation
TRINITY_DN112383_c0_g1_i1	1.03428	0.796528	0.722945	1.58483	1.84634	0	0	0.534101	0	0	0.47199	0	0.775808	0	TRINITY_DN112383_c0_g1	-	Reverse transcriptase (RNA-dependent DNA polymerase)
TRINITY_DN11239_c0_g2_i1	0	0.698709	0.951243	1.3902	0.4049	1.02965	0.266063	1.40553	1.13276	0.195781	0.207013	0	0.680533	0.627328	TRINITY_DN11239_c0_g2	-	transposition, RNA-mediated
TRINITY_DN11239_c0_g3_i1	1.18988	3.66544	3.74268	0.455814	5.31028	1.35039	1.04683	1.84336	0.594247	0.256768	0	0.537393	0.892522	1.64549	TRINITY_DN11239_c0_g3	-	transposition, RNA-mediated
TRINITY_DN11239_c1_g2_i1	1.87789	3.61552	3.93783	0.719371	1.67615	1.42081	1.65212	1.93947	0.468924	0	0	0	0	0	TRINITY_DN11239_c1_g2	-	transposition, RNA-mediated
TRINITY_DN11239_c1_g3_i2	3.35583	4.73808	1.56377	1.28553	0.998438	1.26951	2.95237	2.02176	3.63124	0.241387	1.53141	1.26301	8.3906	5.02749	TRINITY_DN11239_c1_g3	-	transposition, RNA-mediated
TRINITY_DN11239_c3_g1_i1	1.14724	3.53408	1.6038	1.31844	1.024	0	0	1.48108	0.572952	0	0.785307	1.03627	0.860538	1.18989	TRINITY_DN11239_c3_g1	-	transposition, RNA-mediated
TRINITY_DN1124_c0_g1_i1	307.417	267.736	92.2741	92.9466	203.657	167.238	87.5836	92.3145	72.3896	84.0988	108.726	90.2601	128.361	128.186	TRINITY_DN1124_c0_g1	C6orf62	protein C6orf62 homolog isoform X1
TRINITY_DN11240_c0_g1_i1	155.408	68.53	44.1752	13.5823	22.194	13.9356	13.9762	9.57084	6.49652	4.71987	5.98877	4.73118	39.4613	27.6203	TRINITY_DN11240_c0_g1	GAREM	regulator of
TRINITY_DN11241_c0_g1_i6	14.7801	10.5695	10.9952	6.55161	6.125	5.83093	6.81118	4.52493	4.16524	3.59951	3.13153	3.28993	7.68133	4.30687	TRINITY_DN11241_c0_g1	-	Ribonuclease H protein
TRINITY_DN112426_c0_g1_i1	4.40361	7.34788	1.53902	3.93612	0.655089	0	1.72186	1.89501	0.366539	0	0.334927	0.662942	0.550519	0.507478	TRINITY_DN112426_c0_g1	-	-
TRINITY_DN11245_c1_g1_i3	10.9335	8.54675	2.70066	2.01543	9.53876	4.60259	28.7846	19.2728	17.2842	3.08668	6.30243	3.9355	2.09652	2.72839	TRINITY_DN11245_c1_g1	KANK4	KN motif and ankyrin repeat
TRINITY_DN11246_c0_g1_i2	1.33921	0.56256	0.510591	1.39914	0.326002	0.184226	0.499844	0.502957	0.729626	0.315264	0.388909	0.32991	0.365284	0.336726	TRINITY_DN11246_c0_g1	ABHD14A	hydrolase activity
TRINITY_DN112468_c0_g1_i1	3.98982	0.768165	0	0	0	0.754672	0	0	0	0	0.910366	0.900971	0	0.689688	TRINITY_DN112468_c0_g1	-	K02A2.6-like
TRINITY_DN11247_c0_g1_i1	204.595	1477.53	0.934017	1.47878	408.566	1841.04	2.43828	1.76343	1.40884	2.05051	16.7354	10.93	2643.44	3626.51	TRINITY_DN11247_c0_g1	KLHL41	kelch-like
TRINITY_DN11247_c1_g1_i5	8.42885	7.70296	6.12727	5.3384	5.91836	3.31617	4.54816	5.28119	2.63795	2.47368	4.7696	3.09617	7.41829	4.27394	TRINITY_DN11247_c1_g1	FASTKD1	FAST kinase
TRINITY_DN11248_c0_g1_i1	43.8119	34.0818	5.07815	4.81944	10.7549	8.78136	3.45563	3.86604	3.89378	2.27514	3.19408	2.821	4.75167	6.79999	TRINITY_DN11248_c0_g1	TRIM7	Tripartite motif-containing protein 7
TRINITY_DN11248_c0_g2_i1	37.7912	16.339	6.48797	1.52387	7.10132	1.00325	4.27747	1.71186	0.662228	2.00299	1.81534	1.19774	5.96775	5.95961	TRINITY_DN11248_c0_g2	RNF39	Domain in SPla and the RYanodine Receptor.
TRINITY_DN11248_c0_g4_i1	5.10199	5.28926	0.685806	4.05922	0.700597	1.48467	0	1.72266	0.588003	0.762209	3.04465	2.12699	0.883144	1.22115	TRINITY_DN11248_c0_g4	TRIM41	zinc ion binding
TRINITY_DN112495_c3_g1_i1	10.2171	6.29475	2.85662	7.8278	7.29558	5.41116	0.599248	3.16565	2.04103	0.440954	1.39875	0.922879	0.766376	2.11938	TRINITY_DN112495_c3_g1	-	Reverse transcriptase (RNA-dependent DNA polymerase)
TRINITY_DN1125_c0_g1_i2	21.7369	14.7187	37.0381	39.2147	28.9927	13.7154	12.5085	9.40346	5.73511	7.61124	8.90883	6.22369	21.596	14.5195	TRINITY_DN1125_c0_g1	-	RNA-directed DNA polymerase from mobile element jockey-like
TRINITY_DN1125_c1_g1_i2	3.87261	2.98239	0	0.593398	2.76526	2.637	1.36281	0.19998	0.386808	0.668543	0.706897	0	1.74289	0.803312	TRINITY_DN1125_c1_g1	-	Ribonuclease H protein
TRINITY_DN112504_c0_g1_i2	3.38242	3.77259	2.44577	2.59143	3.01904	0.705966	1.29976	1.2046	1.22324	0.70473	1.27742	0.684794	0.787383	0.887118	TRINITY_DN112504_c0_g1	ENDOG	Endonuclease G
TRINITY_DN112506_c0_g1_i3	1.01498	1.20802	0.322478	0.070693	0.329432	0.488683	0.162355	0.238242	0.783385	0.238936	0.210536	0.166691	0.346058	0.638004	TRINITY_DN112506_c0_g1	-	Reverse transcriptase (RNA-dependent DNA polymerase)
TRINITY_DN11251_c0_g1_i5	2.67345	3.56875	0.872057	1.77516	1.43175	0.94394	0.940813	1.38056	0.89011	0.999978	0.976013	0.402475	1.47058	1.47884	TRINITY_DN11251_c0_g1	L1TD1	L1 transposable element RBD-like domain
TRINITY_DN112511_c0_g1_i1	2.7666	1.06531	0.966902	1.05981	0.617347	0	0.405664	0	0.345421	0.597011	0	0	0.518802	0	TRINITY_DN112511_c0_g1	ABHD14A	hydrolase activity
TRINITY_DN11252_c4_g1_i1	37.2787	23.2408	12.1423	3.49727	22.5221	5.56425	4.0903	5.50017	3.5462	2.68148	5.9021	2.74879	5.89684	8.50442	TRINITY_DN11252_c4_g1	-	Reverse transcriptase (RNA-dependent DNA polymerase)
TRINITY_DN11257_c0_g1_i10	22.3405	21.9842	33.1109	13.1541	21.6022	8.76441	5.09564	4.59327	6.09515	5.35657	3.39833	3.26983	13.8094	12.3006	TRINITY_DN11257_c0_g1	ERVMER34-1	Endogenous retrovirus group MER34, member 1
TRINITY_DN11259_c0_g1_i3	16.69	101.361	5.11666	8.97334	71.8714	207.802	6.18249	11.0379	5.48372	2.78016	5.47845	3.43829	103.776	253.987	TRINITY_DN11259_c0_g1	DUSP26	Belongs to the protein-tyrosine phosphatase family. Non-receptor class dual specificity subfamily
TRINITY_DN11259_c6_g1_i1	0.890679	1.30327	0.560311	0.0682392	1.03349	0.876051	0.731356	0.275966	0.400337	0.345963	0.243874	0.0402262	0.534473	0.554272	TRINITY_DN11259_c6_g1	POMT1	O-mannosyl-transferase 1
TRINITY_DN1126_c0_g1_i2	285.986	205.415	3.26197	4.37382	13.4668	17.8257	2.01963	2.55028	1.49343	1.97499	3.76307	2.06674	11.8609	24.4987	TRINITY_DN1126_c0_g1	RUSC2	RUN and SH3 domain containing 2
TRINITY_DN11261_c0_g3_i3	88.6523	45.2052	521.931	367.732	2.15849	1.45542	273.003	140.972	129.584	1.54182	29.3701	16.6806	2.72091	1.74813	TRINITY_DN11261_c0_g3	MAOB	Amine oxidase flavin-containing
TRINITY_DN11261_c1_g1_i2	118.445	73.8541	1.57834	2.28046	3.29805	3.5463	1.26419	1.3604	0.854325	0.708757	0.999225	0.911654	4.97859	5.72487	TRINITY_DN11261_c1_g1	WBSCR17	polypeptide N-acetylgalactosaminyltransferase activity
TRINITY_DN11263_c2_g1_i1	21.6182	13.7107	5.03691	2.27332	10.5938	3.84854	4.72371	29.3318	3.38713	2.74414	8.89817	4.40317	2.54363	6.4481	TRINITY_DN11263_c2_g1	-	Reverse transcriptase (RNA-dependent DNA polymerase)
TRINITY_DN11263_c2_g2_i2	1.81774	2.69209	2.54113	5.14212	1.99688	2.43322	1.80423	1.94956	1.53629	1.0259	1.59522	1.51561	2.83183	2.2237	TRINITY_DN11263_c2_g2	-	Ribonuclease H protein
TRINITY_DN11264_c0_g1_i13	2.47673	2.97553	4.43185	3.79509	5.30558	4.49734	3.19581	2.91607	1.68221	1.8813	2.98384	2.10293	5.05315	4.72659	TRINITY_DN11264_c0_g1	RRAGD	Ras-related GTP binding D
TRINITY_DN11264_c4_g1_i2	1.50164	2.71766	1.25954	0.920383	1.87645	1.42017	0.704589	2.48142	0.749943	0.486064	1.23348	1.08511	1.80219	2.44002	TRINITY_DN11264_c4_g1	OBSCN	Obscurin, cytoskeletal calmodulin and titin-interacting RhoGEF
TRINITY_DN112647_c0_g1_i1	0	0	0	0	0	0	0	0	0	0	0.105355	0.104268	0.173171	0	TRINITY_DN112647_c0_g1	PCSK9	Proprotein convertase subtilisin kexin type 9
TRINITY_DN11265_c0_g1_i1	12.5661	18.9279	4.52089	3.39793	11.546	13.7019	5.8528	2.86283	6.64485	5.74234	3.6262	3.7557	3.88117	5.49437	TRINITY_DN11265_c0_g1	-	Reverse transcriptase (RNA-dependent DNA polymerase)
TRINITY_DN11265_c0_g5_i2	5.10079	8.64215	4.63497	9.76991	6.82922	4.24517	2.69253	3.68765	1.27371	3.30213	3.72435	3.91629	4.97388	7.05386
TRINITY_DN11266_c0_g1_i1	0.550602	1.3251	0.19243	0.105461	0.614313	0.260365	0.0807341	0.213247	0.13749	0.0297039	0.188448	0.0621677	0.413002	0.285534	TRINITY_DN11266_c0_g1	IGDCC4	Immunoglobulin superfamily DCC subclass member 4
TRINITY_DN11267_c0_g1_i10	5.88617	5.26162	2.27757	5.47604	2.43927	1.27242	1.17133	2.11686	2.57219	1.08873	1.24713	1.37667	2.28643	2.47106	TRINITY_DN11267_c0_g1	-	transposition, RNA-mediated
TRINITY_DN11268_c0_g1_i2	5.84791	6.409	17.215	21.971	36.9392	25.526	10.4875	19.2805	7.46984	13.0076	20.8361	19.0973	23.1977	10.8086	TRINITY_DN11268_c0_g1	LDLRAP1	Low density lipoprotein receptor
TRINITY_DN1127_c0_g1_i1	53.4024	43.8025	29.2738	72.8608	37.5446	27.674	18.1277	46.9373	18.4498	18.075	40.5608	35.1038	25.7899	24.6588	TRINITY_DN1127_c0_g1	MEMO1	Memo-like protein
TRINITY_DN11270_c0_g1_i4	78.862	46.5193	25.8023	13.7123	48.9235	24.5438	14.7618	8.95353	26.2566	5.31052	9.44372	5.55724	10.4883	10.8284
TRINITY_DN112702_c0_g1_i2	3.18339	3.81361	1.40101	2.16795	4.41995	2.94378	1.10643	0.852389	1.29542	1.47567	1.61414	2.02347	1.68033	1.79353
TRINITY_DN11271_c0_g1_i2	2.33703	2.39974	5.98964	9.25096	2.43362	4.71517	2.96986	5.63189	3.50144	2.52156	3.02172	1.40731	2.92164	1.07729	TRINITY_DN11271_c0_g1	DYNLRB2	dynein, light chain, roadblock-type 2
TRINITY_DN11272_c0_g2_i2	104.572	26.1006	0.440324	0.482636	0.562276	0.571944	0.295581	0.325305	0.125843	0.0543755	0.402465	0.284508	0.472522	0.958273	TRINITY_DN11272_c0_g2	KCNG4	delayed rectifier potassium channel activity
TRINITY_DN11273_c1_g3_i2	4.10385	2.44218	2.34696	1.14333	0.998992	2.25815	0.656446	1.05961	0.745282	0.322028	0.936383	1.01097	1.81897	2.32167	TRINITY_DN11273_c1_g3	N6AMT1	Methyltransferase small domain
TRINITY_DN11275_c0_g1_i1	8.53695	6.98542	1.86474	0.408785	2.85743	1.61476	6.25882	1.9287	1.59881	2.07248	2.19138	1.92779	1.20066	0.737857	TRINITY_DN11275_c0_g1	-	transposition, RNA-mediated
TRINITY_DN11276_c0_g1_i1	48.5833	15.3324	1.56733	0.989117	4.73062	3.18741	0.717354	1.26319	0.50902	0.498535	1.1783	0.859265	1.52903	4.88623	TRINITY_DN11276_c0_g1	SRF	Serum response factor
TRINITY_DN11278_c0_g1_i4	10.3203	14.4093	6.40416	17.1151	9.07374	10.7486	7.39643	7.66843	13.6757	4.54293	7.57529	5.4049	5.94582	7.6164	TRINITY_DN11278_c0_g1	PIK3C2B	Phosphatidylinositol 4-phosphate 3-kinase C2 domain-containing subunit beta
TRINITY_DN11279_c0_g2_i1	12.8558	11.575	11.3646	13.1809	10.0404	13.8033	13.8051	11.4225	14.7292	4.03889	5.00394	5.37922	11.9829	9.73884	TRINITY_DN11279_c0_g2	GLA	raffinose alpha-galactosidase activity
TRINITY_DN112790_c0_g1_i1	23.9512	12.0849	7.50477	11.3897	5.89741	4.99901	4.84405	12.7948	4.12469	1.06934	5.65344	4.10307	12.3901	14.8478	TRINITY_DN112790_c0_g1	-	Reverse transcriptase (RNA-dependent DNA polymerase)
TRINITY_DN112790_c0_g2_i1	5.5469	8.54362	0.775436	2.54985	2.9706	3.35742	0.650669	0	0.554042	0.478791	1.51878	0	5.82496	3.83539	TRINITY_DN112790_c0_g2	-	dUTP metabolic process
TRINITY_DN112802_c0_g1_i1	0	0	0	0	0	0	0	0	0	0	0	0	0	0	TRINITY_DN112802_c0_g1	DOCK6	dedicator of cytokinesis
TRINITY_DN11281_c0_g1_i5	108.364	92.4372	403.826	206.263	94.8042	63.6392	330.388	256.015	194.704	49.9478	101.844	71.4009	49.0459	55.8244	TRINITY_DN11281_c0_g1	CYP2C18	cytochrome P450
TRINITY_DN11282_c0_g1_i2	0.219199	1.35049	0.536257	1.67939	0.489127	0.829229	0.385692	0.792357	1.14945	0.141905	0.350106	0.296994	0.328839	0.454695	TRINITY_DN11282_c0_g1	KIAA1161	Belongs to the glycosyl hydrolase 31 family
TRINITY_DN11283_c0_g1_i4	70.3626	36.1781	5.80023	4.38726	9.30422	7.60145	2.4536	2.14256	2.22623	1.67228	1.95599	1.92032	4.5268	5.42949	TRINITY_DN11283_c0_g1	SEZ6L2	Seizure related 6 homolog
TRINITY_DN11283_c1_g2_i1	334.967	272.19	205.734	162.728	215.656	159.556	135.899	96.0688	82.0926	110.653	120.219	100.4	198.234	145.353	TRINITY_DN11283_c1_g2	RBM45	RNA recognition motif
TRINITY_DN112838_c0_g1_i2	11.3802	8.98327	1.78977	2.3977	4.19002	3.8746	1.41836	4.70136	3.33902	3.13109	4.41429	2.95532	4.16139	3.14752	TRINITY_DN112838_c0_g1	HEPACAM2	HEPACAM family member 2
TRINITY_DN112845_c0_g1_i2	0	1.34479	0	0	0	0	0	0	0	0	0	0.394321	0	0	TRINITY_DN112845_c0_g1	-	ribonuclease H protein At1g65750
TRINITY_DN11285_c0_g1_i8	52.0405	13.3955	0.395384	0.650067	0.252445	0.320982	0.248825	1.31447	0.353123	0.427226	0.838938	0.894149	1.90933	0.977807	TRINITY_DN11285_c0_g1	C1orf158	protein C1orf158 homolog
TRINITY_DN112855_c0_g1_i9	23.4215	8.68472	1.81902	0.332303	5.03277	2.62528	1.27195	1.11989	2.38274	1.31034	1.38552	0.979443	0.650678	3.59884	TRINITY_DN112855_c0_g1	L1TD1	L1 transposable element RBD-like domain
TRINITY_DN11286_c0_g1_i1	3.48498	1.30127	0.369081	1.45637	1.97947	0.239703	9.29089	10.8523	5.80152	0.227888	2.45782	1.38316	0.554497	0.365103	TRINITY_DN11286_c0_g1	MADCAM1	integrin binding involved in cell-matrix adhesion
TRINITY_DN112866_c1_g1_i2	5.96073	2.78709	0.595205	0.6524	1.5201	0.161067	0.749155	3.84763	0.850537	0.826893	2.81729	1.15375	0.958091	0.883185	TRINITY_DN112866_c1_g1	L1TD1	L1 transposable element RBD-like domain
TRINITY_DN112866_c2_g2_i1	7.3732	4.8047	1.05717	1.15876	1.85621	0.715198	0.776192	2.34308	1.22743	0.489563	2.15687	0.853845	1.4181	1.43795	TRINITY_DN112866_c2_g2	L1TD1	LINE1 type transposase
TRINITY_DN112867_c0_g1_i1	16.6879	35.3424	7.08204	15.0685	19.1509	26.1539	11.8851	8.92536	18.1567	6.6878	6.7995	6.72933	5.36463	12.7751	TRINITY_DN112867_c0_g1	-	Reverse transcriptase (RNA-dependent DNA polymerase)
TRINITY_DN112867_c2_g1_i1	1.6045	3.70699	1.12151	0	0	0.606979	0.470531	0.828558	1.20197	0	0.366102	0	1.80528	1.10943	TRINITY_DN112867_c2_g1	-	Ribonuclease H protein
TRINITY_DN11287_c3_g1_i1	1.5463	1.74047	0.332565	0.364522	0.849344	0.359978	0.488347	1.0442	0.475229	0.410683	0.434244	0.429763	0.713765	0.822452	TRINITY_DN11287_c3_g1	-	Reverse transcriptase (RNA-dependent DNA polymerase)
TRINITY_DN11287_c9_g1_i1	7.20949	5.89922	3.46452	0.345221	4.82623	2.72734	1.58568	1.86148	1.3502	1.16681	1.85063	0.407007	3.37986	1.24625	TRINITY_DN11287_c9_g1	-	-
TRINITY_DN11289_c0_g1_i26	39.5123	40.7472	75.5755	27.3052	30.8766	32.627	33.3345	17.2961	29.7956	13.5068	12.8487	13.7088	50.1292	50.7332	TRINITY_DN11289_c0_g1	CCDC86	Coiled-coil domain containing 86
TRINITY_DN1129_c0_g1_i1	149.617	110.486	19.6405	8.90668	9.53881	6.58688	13.2087	5.73405	3.22836	22.6115	17.5331	11.4425	3.83212	3.64065	TRINITY_DN1129_c0_g1	PCDH10	isoform X1
TRINITY_DN1129_c0_g2_i8	288.602	208.724	6.38377	17.7388	49.3955	15.426	2.1716	5.02215	1.97239	4.43169	6.21787	4.16936	1.66635	2.45772	TRINITY_DN1129_c0_g2	PCDH17	Protocadherin 17
TRINITY_DN1129_c0_g3_i1	1.0898	1.30555	1.35422	1.02049	0.648481	1.191	0.568163	0.312649	1.51184	0.62712	0.718356	0.382815	1.27159	1.42335	TRINITY_DN1129_c0_g3	FOXI3	forkhead box
TRINITY_DN1129_c1_g1_i1	88.5519	47.6999	11.3683	13.7171	14.4688	12.6715	13.7963	16.7697	5.58509	6.83369	14.1448	9.99221	8.79175	9.3312	TRINITY_DN1129_c1_g1	LDLRAD4	lipoprotein receptor class A
TRINITY_DN1129_c3_g1_i1	0.833067	0.481174	0.145574	0	0	0	0.610758	0.215097	0.208023	0.0898846	0.380165	0.188121	0.781095	0.144005	TRINITY_DN1129_c3_g1	FOXI1	DNA-binding transcription factor activity, RNA polymerase II-specific
TRINITY_DN11290_c0_g2_i1	2.77669	4.52837	2.16919	3.12846	2.62417	4.07809	1.72437	1.60256	2.20244	0.986896	1.86342	2.21303	3.18541	3.27518	TRINITY_DN11290_c0_g2	GSKIP	protein kinase A binding
TRINITY_DN112961_c0_g1_i1	0.737154	1.1354	1.03051	0	0.657962	0.557729	0	0.761328	0.368146	0	1.68198	0.665849	0	0.509704	TRINITY_DN112961_c0_g1	-	Reverse transcriptase (RNA-dependent DNA polymerase)
TRINITY_DN11297_c0_g1_i1	36.4724	19.6483	0.428978	2.351	0.626042	0.796007	0.308533	0.498021	0.437858	0.30271	0.360086	0.752337	0.789163	0.545598	TRINITY_DN11297_c0_g1	JAKMIP2	Janus kinase and microtubule interacting protein 2
TRINITY_DN11298_c0_g1_i1	5.33559	10.1966	5.2489	11.9608	11.465	18.9884	5.33158	9.08223	10.8561	7.07885	16.2324	10.4422	3.40927	4.50912	TRINITY_DN11298_c0_g1	-	Endonuclease/Exonuclease/phosphatase family
TRINITY_DN11298_c1_g1_i1	19.1333	17.1195	8.21296	6.08254	17.7864	15.4973	7.4037	5.37066	7.21616	10.2107	9.31104	7.35045	10.1236	11.6926	TRINITY_DN11298_c1_g1	-	Endonuclease/Exonuclease/phosphatase family
TRINITY_DN11298_c1_g2_i3	12.3531	7.25841	2.14266	1.15675	4.81878	2.83852	1.58323	0.543406	0.982526	1.244	0.584607	0.640564	5.73118	4.42895	TRINITY_DN11298_c1_g2	-	Reverse transcriptase (RNA-dependent DNA polymerase)
TRINITY_DN11298_c1_g3_i1	11.7724	6.15818	5.74455	0.453806	9.84682	4.08936	4.16887	0.573512	1.88582	3.89846	0.473029	0.969735	12.6069	7.73043	TRINITY_DN11298_c1_g3	-	Reverse transcriptase (RNA-dependent DNA polymerase)
TRINITY_DN11298_c1_g5_i1	17.65	13.5927	1.94065	0.607752	2.12411	1.20035	0.697886	0.921679	1.98082	0.941482	0.361998	0.537393	0.892522	0.548495	TRINITY_DN11298_c1_g5	-	Endonuclease/Exonuclease/phosphatase family
TRINITY_DN112993_c0_g1_i1	1.72972	0.888067	0	0	2.05853	0.436234	0.676339	0.297741	0	0	0.263116	0.260401	0.864966	0	TRINITY_DN112993_c0_g1	-	Retrotransposable element tf2 155 kda protein type 1-like
TRINITY_DN112997_c0_g1_i2	1.5671	2.41372	7.6676	7.20377	5.59498	6.52114	5.51476	6.47395	3.13053	3.04351	10.727	7.43144	5.87733	9.75209	TRINITY_DN112997_c0_g1	-	Belongs to the helicase family
TRINITY_DN112999_c0_g1_i1	1.84188	0	0.643718	0	0.822002	2.09034	1.08029	0	2.29965	0	0.420265	0.415928	0.690788	1.27356	TRINITY_DN112999_c0_g1	-	-
TRINITY_DN113_c0_g1_i2	35.0848	36.2937	640.284	584.266	35.5531	32.3271	108.05	118.512	53.6066	21.6886	69.0628	45.9677	76.6054	50.36	TRINITY_DN113_c0_g1	TMLHE	Taurine catabolism dioxygenase TauD, TfdA family
TRINITY_DN1130_c0_g1_i3	1.19418	1.4905	0.374181	0.31549	0.661589	0.498492	0.338128	0.233911	0.740352	0.231038	0.244292	0.260369	0.43243	0.540986	TRINITY_DN1130_c0_g1	SLAIN2	SLAIN motif family, member 2
TRINITY_DN11300_c0_g1_i2	2.71813	1.04665	1.58327	0.347082	1.61742	0.342755	0.265704	0	0.904985	0.586552	0.620202	0.409201	1.01942	0	TRINITY_DN11300_c0_g1	-	Reverse transcriptase (RNA-dependent DNA polymerase)
TRINITY_DN11300_c1_g1_i1	12.5107	15.2128	4.83261	3.53133	17.6316	8.71827	6.37222	5.78043	5.2615	3.69434	6.76087	2.82513	6.42074	6.37404	TRINITY_DN11300_c1_g1	-	Reverse transcriptase (RNA-dependent DNA polymerase)
TRINITY_DN11302_c0_g1_i3	227.952	280.775	486.286	411.885	402.944	394.409	181.861	244.859	175.255	442.923	174.838	286.626	399.07	344.733	TRINITY_DN11302_c0_g1	SARS	seryl-tRNA aminoacylation
TRINITY_DN11303_c0_g1_i16	15.9955	24.3633	10.1039	18.7001	28.5542	23.5768	17.7903	20.2524	15.5034	11.3523	16.1129	12.2007	10.5761	12.3709	TRINITY_DN11303_c0_g1	-	-
TRINITY_DN11303_c2_g1_i1	6.60542	4.52177	8.20811	4.49842	2.62035	4.99764	1.72186	3.79002	1.46616	2.85079	6.36362	2.98324	2.20207	0	TRINITY_DN11303_c2_g1	ABHD14A	hydrolase activity
TRINITY_DN11304_c0_g1_i3	12.5702	4.33258	0.67587	0.471429	0.863059	0.731582	0.46401	0.499323	0.702405	0.417315	0.48137	0.516103	1.1209	0.850928	TRINITY_DN11304_c0_g1	JMJD6	Bifunctional arginine demethylase and lysyl-hydroxylase JMJD6
TRINITY_DN113041_c0_g1_i2	0.907792	23.3703	0.271941	1.19229	5.44037	24.6279	0.304248	0.736656	0.582899	0	0.473446	0.11714	14.9804	21.7002	TRINITY_DN113041_c0_g1	BCHE	acetylcholinesterase activity
TRINITY_DN113055_c2_g2_i1	5.85703	4.31453	2.84797	0.585306	4.31862	1.34869	1.49358	1.84103	0.763067	2.96742	1.39451	0.575052	3.05621	0.176079	TRINITY_DN113055_c2_g2	-	-
TRINITY_DN113057_c1_g1_i1	3.57123	1.71893	0.624056	1.71006	2.39068	0.337748	0.523646	0.922087	0.445883	1.34863	3.87057	2.21773	1.67422	0.61733	TRINITY_DN113057_c1_g1	ABHD14A	hydrolase activity
TRINITY_DN113058_c0_g1_i2	0.349784	0.808132	1.95594	5.09174	1.56103	0.793937	0.410307	0.361255	1.04813	0	0.798109	0.789873	0.78711	0	TRINITY_DN113058_c0_g1	MYBL1	V-myb avian myeloblastosis viral oncogene homolog-like 1
TRINITY_DN11306_c0_g1_i3	1.9099	1.96115	1.33498	0.97551	5.11416	0	1.12019	0.657511	0	3.29713	0.581048	2.01268	2.38767	1.76079
TRINITY_DN11308_c0_g1_i1	1013.36	647.179	616.116	114.915	253.449	101.978	187.271	161.275	98.5084	118.116	138.395	90.9397	224.088	156.56	TRINITY_DN11308_c0_g1	-	K02A2.6-like
TRINITY_DN11308_c5_g1_i1	8.0531	3.2158	4.1696	1.37108	5.85685	4.28763	4.02352	2.31033	2.97914	2.96069	2.04166	0.808236	2.68469	1.64987	TRINITY_DN11308_c5_g1	-	K02A2.6-like
TRINITY_DN11314_c0_g1_i12	1.06938	2.5393	1.12122	2.32136	1.59083	1.14621	0.888546	1.15047	0.623077	0.769214	1.26068	1.28792	2.4064	2.27988	TRINITY_DN11314_c0_g1	PSKH1	kinase H1
TRINITY_DN11314_c0_g3_i2	13.4091	7.11916	1.06508	1.16743	1.36007	0.691725	0.417065	0.629494	0.405862	0.482264	0.927148	0.367032	0.60958	0.772642	TRINITY_DN11314_c0_g3	-	-
TRINITY_DN11315_c0_g1_i1	380.526	170.905	69.8028	25.5034	61.1713	35.0622	37.8993	44.4911	54.1111	21.4089	23.2329	14.4444	37.6982	71.307	TRINITY_DN11315_c0_g1	-	-
TRINITY_DN11315_c1_g1_i2	9.97032	9.87222	2.48895	3.81937	0.635658	0.538823	0.417696	1.8388	1.42267	0	0.974979	2.25147	0.53419	1.9697	TRINITY_DN11315_c1_g1	-	Reverse transcriptase (RNA-dependent DNA polymerase)
TRINITY_DN11316_c0_g1_i1	5.20659	7.23706	3.37302	2.43233	5.66737	2.49809	1.86204	2.8854	3.48814	1.20575	7.9393	4.98972	6.85829	6.84894	TRINITY_DN11316_c0_g1	OTUD5	OTU domain-containing protein 5
TRINITY_DN11318_c0_g2_i3	35.334	40.4562	27.102	46.7156	36.0037	50.8649	29.7105	19.2152	48.8789	15.7894	13.8414	13.2749	17.8255	26.5937	TRINITY_DN11318_c0_g2	L1TD1	L1 transposable element RBD-like domain
TRINITY_DN113182_c0_g1_i8	98.5548	81.3209	29.5234	24.9445	45.5544	38.6147	25.8053	27.7187	25.4888	25.8247	28.9125	21.4606	28.382	38.3318
TRINITY_DN1132_c0_g1_i2	0.228048	0.175625	0.159401	0	0.407097	0	0	0	0.455563	0	0.208137	0	0.171057	0.946098	TRINITY_DN1132_c0_g1	SPATC1L	Spermatogenesis and centriole associated 1-like
TRINITY_DN11322_c0_g1_i1	3.68543	8.39647	3.3274	3.76478	5.07133	1.85893	1.89137	5.70944	4.14127	0.99411	6.58716	5.54824	10.8273	5.52128	TRINITY_DN11322_c0_g1	ARPC2	Functions as actin-binding component of the Arp2 3 complex which is involved in regulation of actin polymerization and together with an activating nucleation-promoting factor (NPF) mediates the formation of branched actin networks
TRINITY_DN113226_c0_g1_i1	0.183384	0	0	0	0	0	0.107557	0.0946988	0	0	0	0	0.137555	0.2536	TRINITY_DN113226_c0_g1	C9orf172	cell-cell junction organization
TRINITY_DN113228_c0_g1_i1	153.878	126.674	58.8959	28.5005	119.212	80.1404	59.5839	38.1111	36.4102	37.0744	38.1787	37.3124	101.752	68.0747	TRINITY_DN113228_c0_g1	TOLLIP	toll interacting protein
TRINITY_DN113252_c0_g1_i4	32.9271	18.6693	28.419	31.7348	19.8487	10.1094	10.2439	8.82207	5.91041	6.01385	8.75432	6.98291	13.1724	6.99518	TRINITY_DN113252_c0_g1	AP3M1	Belongs to the adaptor complexes medium subunit family
TRINITY_DN113252_c0_g3_i2	81.7042	66.4598	27.8252	23.8873	54.4776	39.3861	16.0008	14.4832	10.1837	16.0993	17.8169	15.3071	35.3932	39.363	TRINITY_DN113252_c0_g3	MTM1	Belongs to the protein-tyrosine phosphatase family. Non-receptor class myotubularin subfamily
TRINITY_DN11326_c1_g2_i1	4.60469	7.50957	5.30121	10.1686	6.04413	8.60727	3.65392	4.47595	5.27568	2.80562	3.09018	2.20197	6.70471	4.8695	TRINITY_DN11326_c1_g2	-	Chromatin organization modifier domain
TRINITY_DN113273_c0_g1_i5	14.561	31.7326	4.11446	14.0042	6.3601	13.5952	3.81586	7.19929	10.5212	4.54609	4.66552	3.49801	4.6477	5.78384	TRINITY_DN113273_c0_g1	-	Ribonuclease H protein
TRINITY_DN113273_c0_g2_i1	3.37267	8.65791	7.07229	12.9198	6.02068	14.4599	3.29687	1.74163	11.2291	3.88157	3.07819	4.56964	6.74616	17.1015	TRINITY_DN113273_c0_g2	-	-
TRINITY_DN113273_c5_g2_i1	11.6919	0.750352	0.681035	0	0.869654	0.737172	0	0.503139	0	1.26151	0.444628	0	0	0.673695	TRINITY_DN113273_c5_g2	-	-
TRINITY_DN11329_c0_g1_i2	3.49628	3.07722	3.31663	1.53067	2.00615	2.64528	1.02531	2.06339	1.7461	2.04785	1.02568	1.0151	2.43521	2.24482	TRINITY_DN11329_c0_g1	ABHD14A	hydrolase activity
TRINITY_DN113295_c0_g1_i1	4.63813	2.81995	0.853149	55.9208	0.217887	0.184695	0.286351	31.7668	0.121913	0.42142	34.0881	17.9707	2.01417	2.36307	TRINITY_DN113295_c0_g1	RNF183	Ring finger protein 183
TRINITY_DN11330_c0_g1_i2	56.5556	63.4208	202.613	190.095	37.7412	23.5411	57.0349	52.139	32.6718	23.1843	51.4558	38.8342	120.616	50.8736	TRINITY_DN11330_c0_g1	RPS6KA1	Ribosomal protein S6 kinase
TRINITY_DN11331_c0_g1_i22	22.6278	9.28636	35.2748	28.9698	7.04235	5.29373	18.5103	10.7624	31.3743	1.22073	4.34782	3.56338	36.7375	14.2049	TRINITY_DN11331_c0_g1	GAL3ST2	Galactose-3-O-sulfotransferase
TRINITY_DN113310_c0_g1_i1	8.79954	0	0	0.674175	0	0.665771	1.03221	0	1.31839	1.13932	0	0.397418	1.32009	0	TRINITY_DN113310_c0_g1	-	Reverse transcriptase (RNA-dependent DNA polymerase)
TRINITY_DN113323_c0_g1_i1	2.98131	3.44397	0	1.71309	0	0	0	1.53954	0	0.321671	0	1.34646	1.11813	0	TRINITY_DN113323_c0_g1	SAMD9L	Sterile alpha motif domain containing 9
TRINITY_DN113328_c0_g1_i1	0.394071	0.303484	0	0	0	0	0.231129	0	0.39361	0	0.719328	0	0	0	TRINITY_DN113328_c0_g1	hbd	Dehydrogenase
TRINITY_DN113340_c0_g1_i1	2.67629	7.00767	5.2379	13.5329	5.73307	4.45473	2.82544	2.76406	4.27706	6.46826	4.15246	4.1096	12.8478	13.6938	TRINITY_DN113340_c0_g1	-	Reverse transcriptase (RNA-dependent DNA polymerase)
TRINITY_DN11335_c0_g1_i3	5.60237	3.0818	0	0	2.85743	1.8166	1.40823	0.826585	0.399702	0.345414	0.36523	0.361461	1.20066	1.66018	TRINITY_DN11335_c0_g1	-	ENV polyprotein (coat polyprotein)
TRINITY_DN11336_c0_g1_i3	70.1088	27.7825	4.60749	1.92129	6.58705	3.46942	4.47549	4.92093	4.00767	3.81895	4.07074	3.28447	6.20737	6.78721	TRINITY_DN11336_c0_g1	NOD1	Nucleotide-binding oligomerization
TRINITY_DN113365_c5_g1_i1	25.8571	9.9566	2.87535	0.900471	3.6717	0	1.37869	2.42773	0.586975	1.52175	3.21811	0.530817	0.4408	2.03169	TRINITY_DN113365_c5_g1	-	Reverse transcriptase (RNA-dependent DNA polymerase)
TRINITY_DN1134_c0_g1_i20	1.84044	3.18907	1.92964	1.66184	1.23204	1.24328	1.54206	1.52742	1.73981	0.737567	1.13983	0.801519	1.87353	1.54526	TRINITY_DN1134_c0_g1	RRAS2	ADP-ribosylation factor family
TRINITY_DN113432_c0_g1_i22	28.7621	31.4248	36.5307	40.8472	25.4635	24.9459	15.4979	11.8338	11.3279	12.06	12.4852	12.8316	18.3293	24.253	TRINITY_DN113432_c0_g1	ELP4	Elongator acetyltransferase complex subunit 4
TRINITY_DN113450_c0_g1_i4	12.2117	15.5917	17.0715	53.1812	11.1866	14.3453	6.03144	5.64227	9.62953	3.74473	6.74593	4.49926	5.06204	6.6661	TRINITY_DN113450_c0_g1	-	Ribonuclease H protein
TRINITY_DN11347_c0_g1_i12	41.3401	40.1877	34.1067	26.4804	35.0842	22.0483	12.322	386.712	12.1845	12.2845	95.8729	52.339	19.317	10.7778	TRINITY_DN11347_c0_g1	-	Reverse transcriptase (RNA-dependent DNA polymerase)
TRINITY_DN11347_c0_g2_i7	6.61264	16.5508	3.46658	9.71033	9.83707	4.58618	6.78722	186.104	3.02725	1.90261	58.5925	24.3897	3.30672	4.57229
TRINITY_DN11348_c0_g1_i3	115.695	103.328	16.0483	4.05404	27.2173	22.5282	33.7706	6.39126	22.0369	3.59975	3.76534	3.96951	12.7818	12.3406	TRINITY_DN11348_c0_g1	REEP2	Receptor accessory protein 2
TRINITY_DN11348_c1_g3_i2	170.121	102.602	61.6046	44.7545	67.6898	21.7106	30.6548	35.4575	19.9607	22.1149	23.8513	12.9597	37.6669	60.232	TRINITY_DN11348_c1_g3	-	calcium ion binding
TRINITY_DN11348_c2_g1_i5	46.8788	38.5641	13.0325	10.6116	60.862	22.5708	14.3725	12.9293	10.9079	6.20759	7.77923	3.1277	13.5859	12.892	TRINITY_DN11348_c2_g1	-	Reverse transcriptase (RNA-dependent DNA polymerase)
TRINITY_DN113490_c1_g1_i2	2.0597	2.53796	0.287938	0	0	0	0.241609	0	0	0	0	0	0	0	TRINITY_DN113490_c1_g1	-	-
TRINITY_DN1135_c3_g1_i3	2.88948	8.90103	2.01969	0.737922	1.71937	1.45745	0.564907	0	0	0.831368	0	0.869992	0.722457	2.6639	TRINITY_DN1135_c3_g1	-	Odorant receptor, family E, subfamily 120, member 1
TRINITY_DN113521_c1_g1_i1	354.552	201.636	70.0582	34.4773	147.885	38.1745	33.192	42.9556	28.9439	25.6013	37.6491	21.5557	65.9751	90.5184	TRINITY_DN113521_c1_g1	-	-
TRINITY_DN11353_c1_g1_i1	10.0499	9.36907	13.1251	2.43148	5.19329	3.60176	4.65349	5.18973	4.49075	1.71212	1.32759	1.79166	3.96755	2.19441	TRINITY_DN11353_c1_g1	ACHE	Acetylcholinesterase
TRINITY_DN11354_c0_g1_i1	684.528	572.603	714.467	505.405	739.148	266.676	504.197	738.781	493.063	471.73	626.454	452.927	831.553	337.863	TRINITY_DN11354_c0_g1	ACTG1	Belongs to the actin family
TRINITY_DN11356_c0_g1_i2	34.1494	37.6324	30.8584	21.3084	35.8227	33.1357	16.6428	11.7807	13.3976	10.9094	11.1176	11.8932	29.1537	24.3915	TRINITY_DN11356_c0_g1	NUDCD1	NudC domain containing 1
TRINITY_DN11356_c8_g1_i1	56.3367	49.8942	28.8774	15.1068	43.5799	17.0497	13.7676	16.9704	13.1299	10.5361	11.9975	9.75339	10.5644	16.88	TRINITY_DN11356_c8_g1	-	RNA-directed DNA polymerase from mobile element jockey-like
TRINITY_DN11357_c0_g1_i1	57.8985	63.4439	324.685	210.388	46.6583	22.5287	47.7358	41.8581	16.6883	41.6944	62.5061	44.0797	454.89	135.657	TRINITY_DN11357_c0_g1	MR1	Belongs to the MHC class I family
TRINITY_DN11357_c2_g1_i2	0.804168	1.85793	3.37259	0	0	0	0	0	0.401614	0	0.366978	0.363191	12.6672	1.11208	TRINITY_DN11357_c2_g1	MR1	Belongs to the MHC class I family
TRINITY_DN11358_c0_g1_i1	37.5471	25.3382	8.941	5.50955	19.256	16.9485	15.9379	10.7134	9.9479	11.0961	6.5924	7.55907	55.2774	32.6944	TRINITY_DN11358_c0_g1	PRODH	proline dehydrogenase activity
TRINITY_DN11358_c0_g2_i3	12.6846	8.72209	0.633308	0	3.23483	0.68551	0.797113	1.40364	2.26246	0.195517	2.48081	1.023	0.679616	2.50593	TRINITY_DN11358_c0_g2	CXorf58	Chromosome X open reading frame 58
TRINITY_DN1136_c0_g2_i2	42.1756	36.6621	40.9542	35.1184	66.3854	59.4252	38.0678	15.7151	21.0001	47.3043	18.9585	32.1649	41.7703	37.1076	TRINITY_DN1136_c0_g2	NUP43	Nucleoporin
TRINITY_DN11364_c0_g1_i1	25.5712	11.7902	1.35701	1.31742	2.67354	1.80461	1.04107	1.40356	0.692553	0.694247	0.987206	1.10228	0.79053	2.76148	TRINITY_DN11364_c0_g1	AGPAT5	1-acyl-sn-glycerol-3-phosphate acyltransferase epsilon
TRINITY_DN11368_c0_g1_i3	5.04172	5.4104	12.1898	21.5932	12.3937	9.69272	4.36286	12.8469	7.55375	3.0677	7.01543	7.46563	4.83568	5.42915	TRINITY_DN11368_c0_g1	RNF213	negative regulation of non-canonical Wnt signaling pathway
TRINITY_DN113684_c0_g1_i1	0.492156	1.51609	5.50412	0.754128	0	0.372364	0.577314	0	0.491581	0.424813	0	0	0.369162	1.0209	TRINITY_DN113684_c0_g1	-	Reverse transcriptase (RNA-dependent DNA polymerase)
TRINITY_DN11369_c0_g1_i1	0.498876	1.15259	0.418445	1.22308	0.623394	0.905875	0.0585196	0.463712	0.249146	0.129184	0.136595	0.180248	0.374202	0.551914	TRINITY_DN11369_c0_g1	-	Domain of unknown function (DUF4371)
TRINITY_DN11369_c0_g2_i1	0.901186	0.991465	0.449937	0.394538	1.26401	0.19481	0.302034	0.398888	0.257181	0.0555625	0.646252	0.174432	0.579405	0.71214	TRINITY_DN11369_c0_g2	ZWILCH	mitotic cell cycle checkpoint
TRINITY_DN1137_c0_g1_i4	114.334	198.098	296.852	546.663	92.9072	84.534	75.6125	57.3828	126.47	36.0436	47.1045	38.816	470.87	450.503	TRINITY_DN1137_c0_g1	SRRM1	arginine repetitive matrix
TRINITY_DN11378_c0_g1_i1	2.98301	2.42856	1.25104	1.11006	1.97789	1.67658	0.849796	0.836226	0.595904	0.404618	1.55575	0.615877	0.895012	1.23756	TRINITY_DN11378_c0_g1	CYB561D1	Cytochrome b561
TRINITY_DN113785_c0_g1_i1	8.91679	9.42222	4.20343	0.635496	10.365	6.74642	3.40548	1.39209	2.17481	5.36979	3.31208	2.06039	2.95534	2.29414	TRINITY_DN113785_c0_g1	-	retrotransposon
TRINITY_DN113785_c0_g3_i1	1.21073	0.932412	0.0769342	0.421635	0.294726	0.416379	0	0.170514	0.274844	0.33252	0.100456	0.149129	0.412799	0	TRINITY_DN113785_c0_g3	-	Retrotransposable element tf2 155 kda protein type 1-like
TRINITY_DN11379_c0_g1_i1	9.60218	1.98897	0.555454	0.507358	3.54646	0.60124	0.815643	0.273574	0.562228	0.314384	0.81594	0.628071	1.09279	0.778413	TRINITY_DN11379_c0_g1	ZBTB4	Zinc finger, C2H2 type
TRINITY_DN1138_c0_g1_i2	2.50418	3.54311	3.8264	4.55103	7.79705	4.62648	2.42513	1.8044	2.70484	1.00536	1.24907	1.4466	3.53831	5.71801	TRINITY_DN1138_c0_g1	EFNA5	ephrin receptor binding
TRINITY_DN11380_c0_g2_i1	25.0203	17.314	6.84341	4.16723	10.6807	3.29223	5.31695	5.80482	4.70846	1.87798	3.64048	2.78407	4.89588	6.51893	TRINITY_DN11380_c0_g2	-	Ribonuclease H protein
TRINITY_DN11380_c0_g3_i1	64.8988	49.9801	29.0789	24.861	38.6178	22.6626	13.664	23.6313	19.9455	11.8501	18.605	7.51553	25.5882	33.3679	TRINITY_DN11380_c0_g3	-	Reverse transcriptase (RNA-dependent DNA polymerase)
TRINITY_DN11380_c1_g1_i9	22.5767	13.9095	11.5725	9.22513	27.764	10.6285	7.6507	4.40434	4.25951	4.11403	5.26585	2.26588	12.795	6.24425
TRINITY_DN11380_c2_g1_i3	7.72741	5.20719	1.01275	0.370021	7.32833	2.92327	0.566531	2.49401	0.241199	1.66751	1.32238	1.09062	2.89813	1.66972	TRINITY_DN11380_c2_g1	-	Reverse transcriptase (RNA-dependent DNA polymerase)
TRINITY_DN11381_c0_g1_i1	65.8423	36.6755	7.15661	5.71227	46.5839	25.345	7.97603	9.38139	10.3053	14.7295	32.6345	24.4723	14.6115	11.9444	TRINITY_DN11381_c0_g1	PAK3	P21-Rho-binding domain
TRINITY_DN11381_c1_g2_i2	4.68949	5.345	40.2521	97.4378	6.69711	4.54151	3.6306	0.774924	2.15464	1.05243	0.770407	0.254152	3.23614	5.70686	TRINITY_DN11381_c1_g2	FGF17	type 2 fibroblast growth factor receptor binding
TRINITY_DN11382_c0_g1_i1	9.37058	8.72695	6.4737	4.17398	7.97488	4.69902	5.11255	3.7136	4.02682	4.56148	3.23202	2.90341	13.8941	10.397	TRINITY_DN11382_c0_g1	ZBTB14	zinc finger and BTB
TRINITY_DN113883_c0_g1_i1	0	0	0	0	0	0	2.66423	0.781905	3.78096	0	0	0	0	0	TRINITY_DN113883_c0_g1	-	Vitellogenin-2-like
TRINITY_DN1139_c0_g1_i3	2.51729	6.20361	5.39592	7.26446	5.91673	11.0465	5.85651	4.67972	6.78875	6.55476	6.43301	8.8678	5.3499	6.55617	TRINITY_DN1139_c0_g1	SNTG1	Syntrophin, gamma 1
TRINITY_DN1139_c0_g2_i3	3.28965	4.45271	0.487752	0.763745	2.58033	0.980491	0.584676	0.617733	0.497849	0.817438	1.81965	0.630306	1.04683	0.827135	TRINITY_DN1139_c0_g2	TOX	Thymocyte selection-associated high mobility group box
TRINITY_DN11392_c0_g2_i1	8.86066	8.50268	1.76955	2.20898	4.14268	4.41609	2.14476	2.28781	2.4233	2.64046	1.57248	1.14337	2.95391	3.59821	TRINITY_DN11392_c0_g2	-	Ribonuclease H protein
TRINITY_DN11394_c0_g1_i1	10.437	19.6787	2.76716	3.7224	7.22772	3.53985	2.63855	5.20377	7.36924	2.40754	5.4198	7.31436	9.58339	10.9494	TRINITY_DN11394_c0_g1	IQCG	IQ domain-containing protein
TRINITY_DN113944_c0_g1_i1	0	0	0	0	0.909184	0.77068	0	0.526009	0	0	0	0.460041	0	0	TRINITY_DN113944_c0_g1	-	ATPase activity, coupled to transmembrane movement of substances
TRINITY_DN113950_c0_g1_i1	12.1987	9.39453	0.473704	0.519223	0.6049	1.0255	0.397485	1.0499	0.676915	0.584975	0.618535	0.306076	0	0.937197	TRINITY_DN113950_c0_g1	-	-
TRINITY_DN113950_c0_g2_i1	3.2136	1.9799	2.24624	0.492418	1.14734	0.48628	1.13089	0	2.24689	0	0	0	0	0	TRINITY_DN113950_c0_g2	-	Endonuclease/Exonuclease/phosphatase family
TRINITY_DN11396_c0_g1_i7	5.1626	3.97584	2.80666	2.63687	1.53599	2.17	1.00931	0.88865	2.29181	0.990265	0.785307	2.07254	1.72108	1.98315
TRINITY_DN11396_c0_g3_i1	0	0.832384	0	0.828086	0	0	1.90179	0.558144	2.15916	0.466475	0.986474	1.46444	3.24293	0.747347	TRINITY_DN11396_c0_g3	-	Reverse transcriptase (RNA-dependent DNA polymerase)
TRINITY_DN11397_c0_g1_i3	0.376841	0.870644	0.395107	2.16537	0.336357	1.14047	0.221023	2.2379	1.0351	0.0813194	8.4265	5.36113	2.54399	0.390849	TRINITY_DN11397_c0_g1	-	-
TRINITY_DN11398_c0_g1_i2	3.40368	3.61552	1.39465	1.16898	1.99043	1.95361	0.688382	0.969737	1.46539	0.607851	1.44613	1.06015	2.20092	2.19116	TRINITY_DN11398_c0_g1	TBXAS1	thromboxane-A synthase activity
TRINITY_DN114_c0_g1_i1	0.599719	1.23162	0.838384	0.68921	0.624506	0.831867	0.175872	0.258077	0.848609	0.517658	0.501743	0.677135	0.974662	0.345562	TRINITY_DN114_c0_g1	DDIT3	transcript 3
TRINITY_DN114_c3_g1_i1	2.11854	1.35962	0.493607	0	0	0.534295	0.414186	0.547005	0	0.304777	0.322262	0.159468	0.26485	0.488287	TRINITY_DN114_c3_g1	-	-
TRINITY_DN1140_c0_g3_i14	67.9143	68.3376	68.7878	52.83	50.6701	35.8158	24.5678	19.7965	16.3012	20.0339	21.3229	16.8159	60.4505	40.7347	TRINITY_DN1140_c0_g3	ADAM28	ADAM Cysteine-Rich Domain
TRINITY_DN1140_c1_g1_i1	1.55095	1.83145	0.361361	0.237651	0.553732	0.234689	0.242575	0.160181	0.154914	0.0892487	0.377476	0.140093	0.310228	0.357467	TRINITY_DN1140_c1_g1	SOX8	Transcription factor SOX-8
TRINITY_DN1140_c2_g1_i3	3.4942	3.30605	1.1863	0.535415	1.33664	2.4171	1.34675	1.08264	0.797742	0.215435	1.13897	0.721419	1.19816	1.72576	TRINITY_DN1140_c2_g1	TOR1AIP2	protein localization to nuclear envelope
TRINITY_DN1140_c4_g1_i5	1.17807	1.91533	0.457471	0.300858	1.86935	0.594216	0.460637	0.811135	0.392231	0.903886	1.19468	0.591175	1.76732	1.99118	TRINITY_DN1140_c4_g1	ABHD10	mycophenolic acid acyl-glucuronide esterase activity
TRINITY_DN1140_c4_g2_i1	4.93652	4.06697	1.36416	1.49525	2.3568	2.08463	1.07734	1.06711	1.77736	0.594565	0.943012	0.46664	0.6889	1.03194	TRINITY_DN1140_c4_g2	-	Reverse transcriptase (RNA-dependent DNA polymerase)
TRINITY_DN11403_c2_g1_i2	320.282	224.592	75.1601	41.6812	147.656	65.7424	56.8652	47.645	35.1336	50.7869	42.4934	35.2383	66.6482	52.2396	TRINITY_DN11403_c2_g1	HIF1A	positive regulation of transcription from RNA polymerase II promoter in response to hypoxia
TRINITY_DN11404_c0_g1_i1	7.09245	11.5396	7.75044	6.6584	11.7694	15.0403	6.91353	3.76569	12.073	6.55311	4.64976	3.24832	10.1904	12.2947	TRINITY_DN11404_c0_g1	-	-
TRINITY_DN11405_c0_g1_i4	0.254525	0.91474	0.355816	0.325006	0.378635	0.192573	0.298565	0.525743	0.381341	0.0732326	0.193585	0.268222	0.445473	0.410645	TRINITY_DN11405_c0_g1	NLRC3	NLR family CARD domain containing 3
TRINITY_DN114053_c0_g1_i1	1.68071	1.72581	0	0	0	0	0	0.289305	0.279791	0.24179	0	0	3.36183	3.87375	TRINITY_DN114053_c0_g1	-	Chromo (CHRromatin Organisation MOdifier) domain
TRINITY_DN11406_c0_g1_i1	35.3357	16.0486	11.3995	6.94164	5.66095	2.05653	3.18845	3.27515	3.61994	4.69241	4.54815	4.09201	8.83501	10.6502	TRINITY_DN11406_c0_g1	-	zinc finger protein
TRINITY_DN114068_c0_g1_i1	0.572645	0	0.400268	0	1.53338	0.433261	0.335865	0	0.571975	1.23572	0	0.258626	1.28861	0.395954	TRINITY_DN114068_c0_g1	-	Reverse transcriptase (RNA-dependent DNA polymerase)
TRINITY_DN11407_c0_g1_i1	0.429027	1.32162	0.0749704	0.410872	0.382936	0.3246	0.125815	0.276935	0.37496	0	0.146838	0.58129	0.321809	0.519137	TRINITY_DN11407_c0_g1	ZNF783	Zinc finger protein
TRINITY_DN114071_c0_g1_i7	6.62349	10.5206	8.97004	7.77044	19.3985	15.1906	3.76338	1.81706	4.13485	2.41194	1.32238	0.841332	3.41566	6.58346	TRINITY_DN114071_c0_g1	-	Reverse transcriptase (RNA-dependent DNA polymerase)
TRINITY_DN114071_c0_g2_i1	5.14504	6.60387	2.39752	0.656976	3.06154	2.91954	1.25735	1.10703	1.92713	3.14573	0.391318	0.58092	1.92962	2.66814	TRINITY_DN114071_c0_g2	-	Ribonuclease H protein
TRINITY_DN11409_c0_g1_i2	41.6575	30.0638	16.9701	20.2736	21.6702	13.0829	9.52725	8.74905	7.63266	7.87748	8.16999	9.15063	15.4597	13.2849	TRINITY_DN11409_c0_g1	ICE2	Interactor of little elongator complex ELL subunit 2
TRINITY_DN11409_c1_g1_i1	1.3609	3.56341	1.52199	1.87677	4.12998	1.02965	1.11746	2.10829	2.1749	0.234937	1.98732	1.59804	3.26656	3.57577	TRINITY_DN11409_c1_g1	TTC9C	tetratricopeptide repeat
TRINITY_DN1141_c0_g1_i2	50.4524	43.0655	23.4523	14.3762	19.5214	18.2399	12.8277	9.24064	10.4883	7.72297	9.41362	8.69912	20.5066	12.8027	TRINITY_DN1141_c0_g1	LACC1	domain containing 1
TRINITY_DN11411_c0_g1_i1	4.41463	8.25669	2.2041	7.56981	4.31564	5.24872	2.58925	3.14816	5.03939	0.81655	4.70071	3.51289	4.73054	6.54104
TRINITY_DN11411_c3_g1_i1	50.2247	24.8153	35.7934	29.671	43.8163	48.8733	32.7848	46.833	29.5783	143.442	137.104	133.879	6.07082	10.4079	TRINITY_DN11411_c3_g1	SLC2A2	carbohydrate utilization
TRINITY_DN11413_c0_g1_i3	89.2581	15.0047	0.0491645	0.215555	0.313905	0.106434	0	0.472186	0.0702552	0.060713	0.256784	0.127067	0	0.389077	TRINITY_DN11413_c0_g1	SGSM2	small G protein signaling modulator 2
TRINITY_DN114141_c0_g1_i1	33.9002	20.3662	6.2215	5.53918	9.55073	4.88665	3.80698	4.21471	2.53553	3.81372	4.45776	3.42491	5.78463	4.46586	TRINITY_DN114141_c0_g1	C19orf68	Chromosome 19 open reading frame 68
TRINITY_DN11416_c0_g1_i3	207.509	297.667	123.401	293.533	175.316	287.077	200.134	139.057	260.583	81.3796	106.647	91.7004	121.1	158.181	TRINITY_DN11416_c0_g1	MS4A4A	Membrane-spanning 4-domains, subfamily A, member
TRINITY_DN114169_c0_g1_i2	5.26719	6.08459	3.51432	6.78688	4.27394	2.536	1.96591	1.60725	1.43483	2.37656	3.16845	2.05446	4.48963	2.15208	TRINITY_DN114169_c0_g1	-	-
TRINITY_DN114170_c0_g1_i1	0	2.42692	0.734241	26.5583	0.937596	2.38429	2.46441	29.8346	1.04922	0	45.0603	24.6697	8.66723	7.26328	TRINITY_DN114170_c0_g1	CLIPD6	Belongs to the peptidase S1 family
TRINITY_DN114184_c0_g1_i1	67.7103	37.9809	20.9791	15.6376	29.2592	17.1421	11.0166	9.91806	6.8444	11.6329	12.0774	10.0121	13.4542	13.1226	TRINITY_DN114184_c0_g1	UBR5	E3 ubiquitin-protein ligase UBR5
TRINITY_DN1142_c0_g1_i2	6.27951	8.80154	1.27289	0.962207	2.07382	1.23528	1.06808	1.45922	1.00355	0.569129	1.80534	1.24786	2.59062	2.43149	TRINITY_DN1142_c0_g1	DRAP1	DR1-associated
TRINITY_DN1142_c0_g2_i1	57.9895	57.3756	71.449	129.37	59.3043	60.9784	51.5364	69.2301	39.7598	47.1702	60.8204	54.6884	93.63	58.9897	TRINITY_DN1142_c0_g2	RNASEH2C	Ribonuclease H2 non-catalytic subunit (Ylr154p-like)
TRINITY_DN11420_c1_g1_i1	5.12921	5.87927	3.58522	2.01056	2.55526	3.33925	5.59695	2.52551	4.88493	0.720736	1.52417	0.969711	1.34211	1.56709	TRINITY_DN11420_c1_g1	ZBTB6	zinc finger and BTB
TRINITY_DN114211_c0_g2_i1	0	0	0.351206	0	0	0	0	0	0	0	0	0	0	0	TRINITY_DN114211_c0_g2	MEI4	meiotic DNA double-strand break formation
TRINITY_DN114222_c0_g1_i3	87.269	64.5418	6.73459	16.5901	15.742	11.3917	2.87339	5.04288	2.26726	6.45587	9.25567	6.82955	8.40295	9.82363	TRINITY_DN114222_c0_g1	SPTBN4	spectrin, beta
TRINITY_DN11424_c5_g1_i1	1.8541	3.12021	140.494	107.696	2.39044	1.7665	29.5226	39.2911	18.9309	0.740928	7.30162	4.93123	3.65715	4.17842	TRINITY_DN11424_c5_g1	-	Reverse transcriptase (RNA-dependent DNA polymerase)
TRINITY_DN11426_c0_g1_i1	2.85673	4.50485	3.89852	2.81402	6.79956	6.38127	1.35637	2.24794	1.90226	12.2118	3.47641	5.65231	12.8569	7.2427	TRINITY_DN11426_c0_g1	RAD18	Y-form DNA binding
TRINITY_DN114265_c0_g1_i4	1.4336	2.73108	4009.94	2681.83	0.606122	0.685049	135.374	0.97409	4.33347	3.22386	0.41319	0.204463	1.98088	1.77384	TRINITY_DN114265_c0_g1	tm4sf5	Transmembrane 4 L6 family member
TRINITY_DN114288_c0_g1_i1	0.354581	0.273071	0	0	0	0	0.207967	0	0	0	0.161811	0.160141	0	0	TRINITY_DN114288_c0_g1	tlr21	Toll-like receptor
TRINITY_DN1143_c0_g1_i2	113.266	82.3447	52.7806	49.5061	45.221	27.8882	36.936	32.0194	26.0849	13.8794	18.5234	16.1081	39.4017	28.0664	TRINITY_DN1143_c0_g1	RAP2C	member of RAS oncogene family
TRINITY_DN114315_c0_g1_i29	1.27387	2.26865	0.612157	0.487986	0.355318	0.783093	0.607055	0.287797	0.437381	0.171807	0.254329	0.503409	0.41804	0.440407	TRINITY_DN114315_c0_g1	RNF213	negative regulation of non-canonical Wnt signaling pathway
TRINITY_DN114315_c0_g2_i1	1.65587	0.318807	0.868068	0.951483	0.738992	0.313207	0.242799	0.213772	0	0.178662	0.377824	0.186963	0.621029	0.572475	TRINITY_DN114315_c0_g2	RNF213	negative regulation of non-canonical Wnt signaling pathway
TRINITY_DN114315_c1_g1_i1	0	0	0	0	0	0	0	0	0	0	0	0	0	0.523479	TRINITY_DN114315_c1_g1	RNF213	E3 ubiquitin-protein ligase RNF213-like
TRINITY_DN114327_c0_g1_i1	1.67386	1.52346	0.425454	0.233169	0.543288	0.345393	0.535498	0.392899	0.455975	0.197022	0.41665	0.41235	0.114141	0.105217	TRINITY_DN114327_c0_g1	-	L1 transposable element RBD-like domain
TRINITY_DN114327_c0_g3_i1	0	0.382946	0.34757	0	0.443832	0	0	0	0.248336	0	0	0.224576	1.11895	1.37529	TRINITY_DN114327_c0_g3	-	L1 transposable element RBD-like domain
TRINITY_DN11434_c0_g1_i2	2.5704	4.02292	0.347741	0.508209	0.740085	0.564608	0.534948	0.513812	0.703964	0.286283	0.643252	0.486822	0.12439	0.51599	TRINITY_DN11434_c0_g1	GALNT16	Polypeptide N-acetylgalactosaminyltransferase 16
TRINITY_DN11435_c4_g1_i1	1.42698	5.15133	1.18445	1.36659	3.82103	0.944691	1.04618	1.56588	1.38077	0.615861	1.91288	1.24867	3.61248	2.52837	TRINITY_DN11435_c4_g1	-	nucleic acid binding
TRINITY_DN11436_c0_g1_i1	4.46139	7.70098	57.3683	38.5418	1.71642	2.90989	13.4894	16.0475	6.06962	0.863139	4.21226	2.64024	60.2361	22.1788	TRINITY_DN11436_c0_g1	-	Si ch73-95l15.5
TRINITY_DN11437_c0_g1_i1	11.4647	9.44524	4.75226	1.88951	6.00894	3.32846	2.34566	0.929355	0.599196	1.46714	1.30796	0.632181	4.0498	1.88963	TRINITY_DN11437_c0_g1	ZNF469	Zinc finger protein 469
TRINITY_DN1144_c0_g1_i1	49.2312	40.8515	22.6613	24.0813	33.1616	20.6281	13.8782	14.0427	11.2881	7.98683	14.1503	11.8669	24.7422	15.3354	TRINITY_DN1144_c0_g1	RNF139	protein destabilization
TRINITY_DN11441_c0_g1_i1	3.47254	4.63544	1.13271	0.354731	1.65306	0.875773	0.40734	0.836832	0.578081	0.799305	0.316935	0.731884	0.347297	0.800361	TRINITY_DN11441_c0_g1	-	double-stranded DNA 3-5 exodeoxyribonuclease activity
TRINITY_DN11441_c0_g2_i1	2.92187	2.64155	0.62158	0.681309	1.92763	0.672816	0.596078	0.393612	0.888226	0.164483	0.927568	0.458998	0.47645	0.614881	TRINITY_DN11441_c0_g2	-	Endonuclease/Exonuclease/phosphatase family
TRINITY_DN11441_c1_g1_i5	0.363659	1.49367	0.423652	1.11447	0.973774	0.183429	0.853167	0.688573	0.787008	0.366216	0.442543	0.38323	0.45463	1.08962
TRINITY_DN11442_c0_g1_i1	16.7326	14.162	8.80076	10.0272	15.6743	10.1529	7.48189	4.27755	7.36366	5.36251	4.08251	4.71378	9.81709	6.52943	TRINITY_DN11442_c0_g1	L1TD1	L1 transposable element RBD-like domain
TRINITY_DN114422_c5_g1_i1	40.794	20.1065	3.42171	3.12542	6.55407	4.93834	1.43558	2.10659	2.44478	4.57757	2.60625	0.736959	3.05992	10.7186	TRINITY_DN114422_c5_g1	-	Reverse transcriptase (RNA-dependent DNA polymerase)
TRINITY_DN11443_c0_g1_i2	85.8601	77.8598	48.3117	46.0471	59.7762	47.0971	32.7329	28.4871	26.4783	23.2526	23.8029	28.5014	51.3614	40.2217	TRINITY_DN11443_c0_g1	EIF1AD	eukaryotic translation initiation factor 1A domain containing
TRINITY_DN11445_c0_g2_i9	2.10435	1.70591	1.08382	2.29108	1.48285	1.08936	0.584637	1.31546	0.276565	0.573603	1.26356	1.10046	0.830766	1.2253	TRINITY_DN11445_c0_g2	-	BEN
TRINITY_DN11446_c0_g1_i5	30.3498	13.7347	4.44691	2.87659	3.72362	2.76182	1.89629	3.98546	3.02102	1.4854	5.18779	4.00377	2.50338	3.96629	TRINITY_DN11446_c0_g1	IL31RA	Interleukin 31 receptor A
TRINITY_DN11447_c0_g1_i1	76.0392	55.5372	18.9282	19.4692	52.1945	22.7897	13.6384	13.5786	7.64404	13.8891	15.3576	12.8949	17.6629	11.8723	TRINITY_DN11447_c0_g1	DDX20	Belongs to the DEAD box helicase family
TRINITY_DN11449_c0_g2_i1	0.796861	0.613682	67.2102	25.031	1.06688	0.200968	0.856847	8.98434	0.729602	0.229275	4.18189	2.45925	0.796958	0.367325	TRINITY_DN11449_c0_g2	GLYATL3	Glycine N-acyltransferase-like protein 3
TRINITY_DN1145_c0_g1_i3	0.564708	0.652343	0.4934	0	0.378031	0.106814	0.165605	0.0729034	0.141012	0.0609298	0	0	0	0.195233	TRINITY_DN1145_c0_g1	TMEM136	TRAM, LAG1 and CLN8 homology domains.
TRINITY_DN1145_c0_g2_i4	3.37701	7.80216	4.63014	4.97556	4.75319	5.11007	1.82831	3.01825	1.81627	1.73775	3.31925	3.51964	3.31247	3.1433	TRINITY_DN1145_c0_g2	C11orf49	Chromosome 11 open reading frame 49
TRINITY_DN1145_c0_g3_i1	4.58723	3.23835	3.65172	0.97625	2.61588	1.54253	1.19577	0.592208	0.763646	0.769914	0.814084	0.230195	2.10274	2.02645	TRINITY_DN1145_c0_g3	ADAP1	ArfGAP with dual PH
TRINITY_DN11450_c1_g3_i1	23.0119	16.655	4.67388	4.01533	9.5171	4.23874	4.34584	4.94618	4.0314	4.02983	3.32634	3.04716	4.15711	4.70681	TRINITY_DN11450_c1_g3	-	Ribonuclease H protein
TRINITY_DN114506_c0_g1_i1	3.14152	3.22581	0	0	0	0.792288	0	0	1.56892	1.35583	0.477871	0	0	0.724065	TRINITY_DN114506_c0_g1	-	-
TRINITY_DN11452_c0_g1_i2	5.12412	2.76235	4.5129	1.8844	2.0124	1.47322	1.26226	0.952589	1.07481	2.74225	0.795044	1.29597	1.38368	0.850335	TRINITY_DN11452_c0_g1	MYC	negative regulation of monocyte differentiation
TRINITY_DN114525_c0_g1_i1	1.43651	0.885031	6.02454	1.10058	0.512873	1.08686	1.01104	0	0.717414	0.495979	0.131108	0	0.862009	0.794615	TRINITY_DN114525_c0_g1	-	K02A2.6-like
TRINITY_DN114525_c1_g1_i1	3.27944	3.2622	0.95511	0.418756	4.51266	6.82334	0.561004	0.776184	0.545934	0.471785	0.68592	0.185139	4.81726	6.7082	TRINITY_DN114525_c1_g1	-	K02A2.6-like
TRINITY_DN114599_c0_g1_i1	0.639054	0.328101	0	0	0.760534	0.322338	0.624692	0	1.17023	0	0	0	0.159783	0.589163	TRINITY_DN114599_c0_g1	CTSE	Belongs to the peptidase A1 family
TRINITY_DN1146_c0_g2_i1	2.6563	1.79772	1.74417	4.31691	0.862157	1.09623	1.08585	1.247	1.9698	0.347399	0.844857	0.872492	1.14718	1.78103	TRINITY_DN1146_c0_g2	-	-
TRINITY_DN1146_c1_g1_i1	66.9272	78.1421	19.1786	40.0646	58.4887	31.0172	35.0886	8.61247	40.7327	1.71822	5.20488	4.47082	69.7333	74.4742	TRINITY_DN1146_c1_g1	ZBED4	BED zinc finger
TRINITY_DN11464_c1_g1_i1	18.5093	16.2908	9.93427	11.9018	8.85046	17.5051	4.45871	5.4618	7.42809	8.98687	15.6866	10.5986	8.18146	12.1126	TRINITY_DN11464_c1_g1	-	-
TRINITY_DN114692_c0_g1_i1	0	0	0	0	0	0	0	0	0	0	0	0	0	0	TRINITY_DN114692_c0_g1	Trpc2	store-operated calcium channel activity
TRINITY_DN1147_c0_g1_i12	25.6716	21.6279	12.0831	17.2042	10.0472	6.30054	26.7788	28.6784	19.3029	14.1777	20.3376	14.8364	8.7449	6.31395	TRINITY_DN1147_c0_g1	ARAP1	Arf-GAP with Rho-GAP domain, ANK repeat and PH domain-containing protein 1
TRINITY_DN11470_c0_g2_i1	49.7179	26.1922	11.1702	6.69737	10.6065	9.71414	12.7376	8.11135	10.4368	2.24007	5.4228	4.37983	7.27418	10.9554	TRINITY_DN11470_c0_g2	-	RNA-directed DNA polymerase from mobile element jockey-like
TRINITY_DN114700_c0_g1_i1	0.595997	0.229496	0.208295	1.36987	0.265985	1.35279	0	0.307771	0.148825	0	0.13599	0.134587	0.223526	0.618151	TRINITY_DN114700_c0_g1	FOXD3	Forkhead box
TRINITY_DN114704_c0_g1_i1	3.95462	1.52277	0	0	7.94199	0.748013	2.31944	1.53161	0.987499	0.853375	2.25583	1.33953	1.48316	0.683602	TRINITY_DN114704_c0_g1	-	Reverse transcriptase (RNA-dependent DNA polymerase)
TRINITY_DN11471_c7_g1_i1	7.41617	7.30525	4.581	0.264274	4.46428	1.17441	1.01156	0.267188	1.11974	1.33983	0.472232	0.467359	3.10482	1.7888	TRINITY_DN11471_c7_g1	L1TD1	transposition, RNA-mediated
TRINITY_DN11471_c9_g1_i1	1.28299	1.88202	0.512447	0.468075	1.5814	2.08008	0.537494	0.410138	0.701767	0.31641	0.585483	0.607034	1.00818	1.14058	TRINITY_DN11471_c9_g1	SOS1	SOS Ras Rac guanine nucleotide exchange factor 1
TRINITY_DN11472_c1_g2_i1	6.52922	7.45578	5.98015	4.65736	3.21533	2.89586	6.73462	10.5801	3.14836	2.62357	4.31524	2.94882	7.26183	4.04759	TRINITY_DN11472_c1_g2	-	Reverse transcriptase (RNA-dependent DNA polymerase)
TRINITY_DN114736_c0_g1_i1	19.7151	1.51831	0.689024	0.755234	2.63957	1.49164	0.57816	2.03616	4.92301	2.12718	2.24922	0.445201	0	0	TRINITY_DN114736_c0_g1	-	Reverse transcriptase (RNA-dependent DNA polymerase)
TRINITY_DN114739_c0_g1_i2	5.87661	0.905145	0	0	0.349686	0	0	0	0	0	0	0.176939	0	0.270891	TRINITY_DN114739_c0_g1	-	SCAN domain
TRINITY_DN114739_c0_g2_i2	0.76396	1.17669	1.06799	0.877959	0.681888	0	0	0.986266	0	0.329713	0.697257	0	1.14608	0.528238	TRINITY_DN114739_c0_g2	-	Integrase core domain
TRINITY_DN114739_c1_g2_i1	4.97068	1.43552	0.434302	0.476035	1.66376	0.470101	0	0.962567	0	0	0.283543	0.280617	0	0.859242	TRINITY_DN114739_c1_g2	-	SCAN domain
TRINITY_DN11474_c0_g1_i5	28.5054	21.6486	30.301	15.1242	10.149	8.42371	19.8681	15.0055	9.22779	5.89565	6.59422	4.9927	8.17359	10.9743	TRINITY_DN11474_c0_g1	ABCD4	cassette sub-family D
TRINITY_DN11476_c0_g1_i2	27.6167	19.9793	6.04454	8.12143	10.2085	6.33173	4.0903	6.77045	3.90083	6.62162	9.42021	5.29143	2.9294	4.43632	TRINITY_DN11476_c0_g1	-	K02A2.6-like
TRINITY_DN114760_c0_g1_i3	5.82906	7.98063	5.43253	3.96971	12.7181	3.92022	4.17857	5.01685	1.29383	4.19288	0.886686	0.877536	2.91489	2.68699	TRINITY_DN114760_c0_g1	-	Endonuclease-reverse transcriptase
TRINITY_DN114760_c1_g2_i1	5.16149	3.47812	0.450973	0.494309	3.45525	0.488147	0.378412	0	0.322217	0.556905	1.17771	0	0.483949	0.892226	TRINITY_DN114760_c1_g2	-	RNase H
TRINITY_DN114763_c0_g1_i1	17.3081	70.1549	30.5635	138.887	64.2342	77.8825	41.1403	38.574	60.5077	25.1618	48.2222	49.7817	34.8483	57.3189	TRINITY_DN114763_c0_g1	-	Reverse transcriptase (RNA-dependent DNA polymerase)
TRINITY_DN11479_c1_g3_i1	15.2215	8.79186	2.65989	1.94366	2.83048	1.91943	2.97589	2.2926	3.16745	4.10586	1.44714	1.14576	0.951463	2.19269	TRINITY_DN11479_c1_g3	TRIM67	Tripartite motif-containing protein 67
TRINITY_DN1148_c0_g1_i1	423.47	843.42	1945.43	1209.2	789.654	1410.06	630.639	314.969	557.584	1270.4	297.073	591.426	2270.25	1857.52	TRINITY_DN1148_c0_g1	AK2	Adenylate kinase 2
TRINITY_DN114801_c0_g1_i2	0.99157	3.05453	2.07927	0.759689	2.65514	1.50044	0.581571	0.512044	0	0.855893	1.35749	0	5.20638	1.37124	TRINITY_DN114801_c0_g1	-	transposition, RNA-mediated
TRINITY_DN114804_c0_g1_i2	8.82798	44.3655	31.7232	31.9967	37.3775	15.5849	20.6446	32.8463	45.3318	13.0908	51.4421	53.7737	68.6799	62.5278	TRINITY_DN114804_c0_g1	RPL7	maturation of LSU-rRNA from tricistronic rRNA transcript (SSU-rRNA, 5.8S rRNA, LSU-rRNA)
TRINITY_DN114804_c0_g2_i2	118.198	72.4173	46.6793	0.804953	56.5012	20.8169	12.1704	0.373005	8.8873	6.83	0.689221	2.75809	9.85105	6.3112	TRINITY_DN114804_c0_g2	DHRS1	Dehydrogenase reductase SDR family member 1
TRINITY_DN114804_c1_g2_i1	3.86371	3.40061	0	0.845763	0.985322	0.83522	0.323732	0	0.551313	0	0	1.24642	0	0.38165	TRINITY_DN114804_c1_g2	-	Endonuclease/Exonuclease/phosphatase family
TRINITY_DN114813_c1_g1_i1	1.89554	3.89281	1.32495	1.93635	2.25587	0.478053	0.741175	0.978851	1.57777	2.18156	1.15336	0.570728	0.947886	0.436889	TRINITY_DN114813_c1_g1	-	Reverse transcriptase (RNA-dependent DNA polymerase)
TRINITY_DN114813_c2_g2_i1	3.14152	4.23388	0	1.20343	0	0	0.921274	1.2167	1.17669	0	0.716807	0	0	0.543049	TRINITY_DN114813_c2_g2	-	Reverse transcriptase (RNA-dependent DNA polymerase)
TRINITY_DN114813_c3_g1_i1	1.39671	0.358548	0.325425	1.07009	0.83111	0.35225	0.819194	0.721258	0.930054	0.6028	0	0.420536	0.349221	0	TRINITY_DN114813_c3_g1	-	Reverse transcriptase (RNA-dependent DNA polymerase)
TRINITY_DN11483_c0_g1_i4	0.443167	0.853235	1.08418	0.339532	1.38445	0.502949	0.649811	0.686551	0.885299	0	0.303355	0.100075	0.83104	0.919281	TRINITY_DN11483_c0_g1	RMDN1	Regulator of microtubule dynamics 1
TRINITY_DN114833_c0_g1_i1	10.7566	3.45162	0	0	0	0	0	0	0	0	0	0	0	0	TRINITY_DN114833_c0_g1	-	homophilic cell adhesion via plasma membrane adhesion molecules
TRINITY_DN114833_c1_g1_i1	0	0.862905	0	0	0	0.847748	0	0	0	0	0	0	0	0	TRINITY_DN114833_c1_g1	PCDHGB1	homophilic cell adhesion via plasma membrane adhesion molecules
TRINITY_DN114886_c0_g1_i1	0	0	0	6.6318	0	0	0	2.23497	0	0	7.6808	4.56092	0	0.33251	TRINITY_DN114886_c0_g1	HELZ2	Helicase with zinc finger
TRINITY_DN114886_c0_g2_i1	0	0	0	0	0.738992	0	0	0.427544	0	0	0	0.373925	0	0.572475	TRINITY_DN114886_c0_g2	HELZ2	Helicase with zinc finger
TRINITY_DN114887_c0_g1_i1	2.32893	2.39142	1.08525	0	0	0	0	0	0.387702	0	0	0.350609	0	0	TRINITY_DN114887_c0_g1	C2CD3	C2 domain-containing protein 3
TRINITY_DN114888_c0_g1_i1	11.652	7.34194	5.92329	2.43468	11.0305	5.0758	6.62698	4.1937	3.1741	14.4769	14.3407	10.0465	2.38365	2.68558	TRINITY_DN114888_c0_g1	-	-
TRINITY_DN114898_c0_g1_i1	1.06882	1.16609	0.747082	0.477674	0.158999	0.539108	0.261199	0.183978	0.177928	0.499724	0.365811	0.160905	0.7349	0.307929	TRINITY_DN114898_c0_g1	KIAA0753	Protein moonraker
TRINITY_DN1149_c0_g1_i1	105.102	134.784	135.926	209.646	257.878	259.579	81.7396	74.3585	81.6251	55.7515	78.8112	74.6522	137.182	172.238	TRINITY_DN1149_c0_g1	MRPS36	ribosomal protein S36
TRINITY_DN11490_c0_g1_i14	1.11824	2.23908	0.781627	0.514041	1.99621	2.36896	1.31173	0.346473	0.558466	2.1235	0.816482	0.303021	0.838781	1.70105	TRINITY_DN11490_c0_g1	-	Reverse transcriptase (RNA-dependent DNA polymerase)
TRINITY_DN11490_c0_g3_i2	0.870271	2.34576	0.608303	5.33405	0.970973	1.15228	0.638035	2.80878	1.19523	0.375596	2.68072	2.06349	0.326392	0.752184	TRINITY_DN11490_c0_g3	-	Reverse transcriptase (RNA-dependent DNA polymerase)
TRINITY_DN114915_c0_g2_i1	4.66864	3.38394	0.191958	0.210404	0.245123	0	0	0.141816	0.274305	0	0.501296	0.372092	3.08992	0.379779	TRINITY_DN114915_c0_g2	HAS1	Hyaluronan synthase 1
TRINITY_DN114924_c0_g1_i1	4.16018	0	0	0	0	0	0	0	0	0	0.379695	0	0	0.575309	TRINITY_DN114924_c0_g1	-	F5/8 type C domain
TRINITY_DN11493_c0_g1_i1	0.462581	0.831239	0.538893	1.8311	0.619329	1.39995	0.587841	0.756439	1.61714	0.465833	0.633289	0.731213	1.15659	0.852935	TRINITY_DN11493_c0_g1	MIOS	WD repeat-containing protein mio
TRINITY_DN11494_c0_g1_i1	1.2125	0.861947	0.130387	0.214374	0.249748	0.282269	0.164112	0.385312	0.372641	0.0805071	0.212814	0.168495	0.349802	0.0644908	TRINITY_DN11494_c0_g1	-	Reverse transcriptase (RNA-dependent DNA polymerase)
TRINITY_DN11494_c0_g2_i1	0.375893	0.796082	0.262742	0.143995	0.335511	0.497699	0.496051	0.097055	0.28159	0.16223	0	0	0.49342	0.324888	TRINITY_DN11494_c0_g2	RNF39	PRY
TRINITY_DN11495_c0_g2_i3	256.296	146.517	90.9511	62.6844	129.339	58.9197	38.7367	52.4312	36.4303	45.0962	47.6834	35.6161	45.1038	47.0302	TRINITY_DN11495_c0_g2	FANCD2	Fanconi anemia
TRINITY_DN114982_c0_g5_i1	10.8364	21.9272	6.08928	16.2791	18.7756	16.8799	8.47433	5.48618	10.1871	6.32749	7.7571	7.19723	11.9534	17.7771	TRINITY_DN114982_c0_g5	-	-
TRINITY_DN11499_c0_g1_i2	5.21929	3.78761	1.96441	2.53767	3.13558	3.26544	1.41286	1.86593	1.40355	1.12628	2.15277	1.63192	3.16207	2.29024	TRINITY_DN11499_c0_g1	ANKRD52	Serine threonine-protein phosphatase 6 regulatory ankyrin repeat subunit C
TRINITY_DN115_c0_g1_i3	34.6008	27.075	24.8652	1.27756	19.7209	16.8218	18.8269	1.3634	12.0059	16.0127	0.887785	6.52692	39.1913	28.1523	TRINITY_DN115_c0_g1	MTNR1A	Melatonin receptor type 1A
TRINITY_DN115_c1_g1_i6	41.7166	40.6624	12.8955	9.80984	20.8295	13.073	13.9295	8.92265	11.3108	11.4086	8.38765	7.71038	100.948	38.0314	TRINITY_DN115_c1_g1	MUC5B	Mucin-2 protein WxxW repeating region
TRINITY_DN115_c1_g2_i1	0	0	0	0	0	0	0	0	0	0	0	0	0	0	TRINITY_DN115_c1_g2	MUC5B	C8
TRINITY_DN115_c4_g1_i1	13.4705	7.6314	11.039	4.38912	3.86958	2.10863	4.08654	5.03718	1.62385	2.73976	5.65257	4.47539	4.06486	3.10471	TRINITY_DN115_c4_g1	-	-
TRINITY_DN1150_c0_g1_i4	36.2348	38.3698	47.7151	26.274	57.465	57.2781	31.6886	15.7043	29.5679	18.8498	17.4214	22.0634	45.6226	47.4245
TRINITY_DN115009_c0_g1_i3	8.32352	10.848	7.60814	0.490542	24.0024	9.20412	4.50635	0.661268	2.23833	3.31597	0.876552	0.578338	4.32236	2.65628	TRINITY_DN115009_c0_g1	-	Endonuclease-reverse transcriptase
TRINITY_DN11503_c1_g1_i1	5.48622	3.65412	1.86556	0.908812	2.2499	0.897484	0.869663	0.459417	0.740515	0.575944	0.40599	0.468767	1.44587	0.922728	TRINITY_DN11503_c1_g1	MXRA5	corticospinal neuron axon guidance through spinal cord
TRINITY_DN11503_c1_g2_i1	2.00882	1.80488	0	0.769526	0.896506	0.759933	0.392734	0.691565	0.334412	0.144496	0.458356	0.302418	0.251133	0.231499	TRINITY_DN11503_c1_g2	-	-
TRINITY_DN115057_c0_g1_i1	5.3433	2.99273	0.339533	0.74432	3.03499	1.8376	1.70942	0	1.69816	1.04822	1.77337	1.97445	1.8218	2.35112	TRINITY_DN115057_c0_g1	-	K02A2.6-like
TRINITY_DN115077_c0_g1_i1	1.82686	0.703455	0.63847	0	0.815301	0	1.60722	0.471693	0.456182	0	0.416839	0	1.37031	0.631589	TRINITY_DN115077_c0_g1	-	Root hair defective 3 GTP-binding protein (RHD3)
TRINITY_DN11509_c0_g1_i6	2.34023	2.45764	2.82543	1.62997	2.27871	0.482894	1.62214	1.53808	1.59375	1.19365	2.1359	1.15302	1.75539	0.735522	TRINITY_DN11509_c0_g1	L1TD1	L1 transposable element RBD-like domain
TRINITY_DN115093_c0_g1_i5	2.4911	2.03836	3.70011	3.57853	4.58592	3.53392	1.55238	1.20599	2.02165	1.07512	1.2789	0.914116	2.33569	2.90666
TRINITY_DN115093_c5_g1_i1	3.61832	6.13043	8.85199	1.6633	5.81329	7.1178	5.72995	1.1211	5.60185	6.55877	0.660481	3.26832	4.88534	8.75659	TRINITY_DN115093_c5_g1	-	transposition, RNA-mediated
TRINITY_DN1151_c0_g1_i2	193.824	106.496	8.13137	8.26584	8.70867	8.30476	6.71299	5.71666	4.4979	4.37286	5.18029	3.68624	8.44446	6.48688	TRINITY_DN1151_c0_g1	NELL1	NEL-like 1 (chicken)
TRINITY_DN1151_c2_g2_i2	30.1614	33.1606	22.6439	24.6642	51.395	42.3362	13.9377	18.7742	14.2009	14.6389	20.6692	16.8784	23.2332	29.3515	TRINITY_DN1151_c2_g2	ATG12	Atg8 ligase activity
TRINITY_DN11510_c0_g1_i5	33.4268	23.8181	34.5011	26.6869	19.937	7.91809	17.4066	19.9233	10.3752	6.87617	11.0485	9.9469	15.8172	12.4205	TRINITY_DN11510_c0_g1	ZDHHC3	Zinc finger DHHC-type containing 3
TRINITY_DN11510_c1_g1_i1	379.983	325.281	63.7847	67.6944	179.019	141.373	74.0809	67.7676	59.8967	53.4285	82.2287	64.1534	92.4239	136.076	TRINITY_DN11510_c1_g1	MTURN	Maturin, neural progenitor differentiation regulator homolog
TRINITY_DN11510_c2_g1_i4	6.3282	17.3674	119.268	161.229	8.72928	7.79121	4.21771	9.92242	2.67198	64.3062	36.9381	37.3623	53.7675	35.9198	TRINITY_DN11510_c2_g1	-	-
TRINITY_DN11513_c0_g1_i1	4.24824	0.81792	0	0.406848	0	0	0.311458	0	0	0.229184	0	0	0	0.36718	TRINITY_DN11513_c0_g1	KIAA0825	protein KIAA0825 homolog
TRINITY_DN11513_c0_g2_i2	5.90057	3.59137	1.89589	2.40619	2.67581	2.26818	1.56293	1.64638	1.59224	1.41706	1.49835	1.37544	1.39204	1.64514	TRINITY_DN11513_c0_g2	KIAA0825	kiaa0825
TRINITY_DN11514_c0_g1_i1	0	0.16089	0.0730134	0	0	0.474191	0.122531	0.0539412	0.0521674	0.0901639	0.0953366	0.0471764	0	0.144453	TRINITY_DN11514_c0_g1	cyoB	Cytochrome C and Quinol oxidase polypeptide I
TRINITY_DN11515_c0_g1_i5	14.9252	13.4933	10.2057	16.9038	16.2179	22.3393	9.51509	7.70735	8.91227	8.96209	11.253	6.74076	12.8989	13.2365	TRINITY_DN11515_c0_g1	-	Endonuclease/Exonuclease/phosphatase family
TRINITY_DN11516_c0_g1_i2	28.592	98.9916	60.1296	54.288	76.5611	30.2857	39.6639	56.1063	86.1724	35.1954	107.559	129.019	127.374	126.183	TRINITY_DN11516_c0_g1	RPS7	ribosomal protein S7
TRINITY_DN11516_c0_g2_i1	0.426577	3.61369	2.53444	1.14387	2.47487	0.806867	0.500388	1.43184	0.958676	0.736415	1.75199	0.770628	4.4796	4.57181	TRINITY_DN11516_c0_g2	RNASEH1	Endonuclease that specifically degrades the RNA of RNA- DNA hybrids
TRINITY_DN11517_c1_g1_i1	54.7379	43.0038	18.2316	14.0729	19.3462	12.5078	16.3755	21.437	12.109	9.98869	13.4117	8.62766	14.3291	18.2892	TRINITY_DN11517_c1_g1	KCNT1	channel subfamily T member
TRINITY_DN1152_c0_g1_i12	266.412	332.902	363.581	78.7918	336.258	443.884	262.482	36.5604	275.626	187.812	29.6627	134.241	321.381	381.396	TRINITY_DN1152_c0_g1	-	Enoyl-(Acyl carrier protein) reductase
TRINITY_DN11520_c1_g2_i1	11.0816	6.02416	1.67067	3.163	3.68493	5.91834	2.67628	2.80515	2.06181	3.7511	10.3124	7.26193	3.74865	5.10824	TRINITY_DN11520_c1_g2	-	Reverse transcriptase (RNA-dependent DNA polymerase)
TRINITY_DN11522_c0_g1_i4	3.8736	4.64046	0.752104	1.64875	2.30497	1.46538	8.20418	7.11223	5.37371	0.743016	1.47308	0.680343	0.322839	1.488	TRINITY_DN11522_c0_g1	-	Retrotransposon gag protein
TRINITY_DN11522_c0_g4_i1	4.84093	2.09707	1.69186	0.231804	19.4439	4.12047	3.90401	2.65608	4.07977	17.6282	11.5979	10.6584	1.58863	1.25522	TRINITY_DN11522_c0_g4	RTL1	Retrotransposon gag protein
TRINITY_DN115239_c0_g1_i8	44.4384	44.8262	19.8732	13.3784	30.9722	26.4233	19.7612	13.815	11.9072	15.2175	14.8646	15.6717	22.6697	25.5412	TRINITY_DN115239_c0_g1	IPPK	Phosphorylates Ins(1,3,4,5,6)P5 at position 2 to form Ins(1,2,3,4,5,6)P6 (InsP6 or phytate)
TRINITY_DN11524_c0_g2_i1	1.79329	5.98458	2.08913	3.81646	1.42279	1.50755	2.68791	1.8521	6.56772	1.03194	1.18207	0.989893	11.6578	18.7373	TRINITY_DN11524_c0_g2	-	-
TRINITY_DN11526_c1_g1_i1	10.7783	18.6993	7.36828	20.9621	21.3552	17.4747	4.58495	5.93289	4.37729	5.5719	5.5132	7.11459	9.15087	7.86215	TRINITY_DN11526_c1_g1	RAMP3	Receptor (G protein-coupled) activity modifying protein 3
TRINITY_DN11527_c0_g1_i2	5.58804	5.95868	4.20639	5.92791	22.2529	23.0908	4.53804	3.10762	1.71739	0.742065	2.74623	2.52376	9.02794	16.0498	TRINITY_DN11527_c0_g1	-	K02A2.6-like
TRINITY_DN11528_c0_g1_i1	26.7221	15.0344	4.98087	3.32688	5.26718	3.90318	2.69923	2.14655	2.0945	3.74818	3.96321	3.41945	5.67915	5.00418	TRINITY_DN11528_c0_g1	CEP164	cilium assembly
TRINITY_DN11528_c1_g2_i1	1.17945	0	0	0	0	0	0	0	0	0	0.269117	0.26634	0	0	TRINITY_DN11528_c1_g2	MLIP	Muscular LMNA-interacting protein
TRINITY_DN115284_c0_g1_i3	3953.17	6185.44	11428.6	19004.3	7093.72	11109.3	5730.15	7512.68	7365.92	8491.58	9382.54	12172.3	9327.71	9837.62	TRINITY_DN115284_c0_g1	RPL21	ribosomal protein L21
TRINITY_DN115286_c0_g2_i1	1.65938	1.64305	0.662785	0.544855	0.211587	0.538063	0.417107	0.122414	0.118388	0.306926	0.324534	0.321185	0.711248	0.819552	TRINITY_DN115286_c0_g2	-	-
TRINITY_DN115288_c0_g1_i2	5.54798	3.76997	1.36868	0.500067	3.4955	2.71609	2.29692	2.02232	0.814926	1.26763	0.893573	1.17914	1.46876	1.12828	TRINITY_DN115288_c0_g1	-	-
TRINITY_DN11529_c1_g2_i1	0.901992	1.73662	0.420317	1.15177	0.939273	0.909926	82.2645	77.3981	91.8957	0.648809	22.0216	12.5606	1.12763	1.5592	TRINITY_DN11529_c1_g2	C9	Complement component
TRINITY_DN1153_c0_g1_i1	97.4592	49.99	36.7603	39.0247	3.93913	3.0608	9.38309	5.22268	5.69378	3.49193	3.18877	2.82367	34.2068	15.8934	TRINITY_DN1153_c0_g1	MAL2	Mal, T-cell differentiation protein 2
TRINITY_DN11531_c0_g1_i11	975.699	562.376	307.875	185.968	436.353	138.253	153.563	212.665	100.793	128.006	175.799	107.471	277.709	230.539
TRINITY_DN11532_c0_g1_i5	18.0521	14.8611	4.35106	3.81533	9.44541	10.3614	4.38117	2.89305	3.41967	5.3731	6.24949	4.21705	8.40459	3.44333
TRINITY_DN11535_c0_g1_i5	1372	1274.55	6406.96	4927.88	1322.69	563.497	269.149	88.4191	129.118	157.537	88.516	112.187	662.74	377.381	TRINITY_DN11535_c0_g1	NME7	Nucleoside diphosphate kinase 7
TRINITY_DN1154_c0_g2_i1	1.20481	4.0207	0.561427	0.615376	3.94305	0.607705	0.588867	0.622161	0.802269	0.346652	2.1076	1.17896	2.56054	2.36035	TRINITY_DN1154_c0_g2	IGBP1	Immunoglobulin (CD79A) binding protein 1
TRINITY_DN115401_c0_g1_i1	0.68183	1.05019	0.476586	0.522383	3.65149	1.03174	1.59962	0.70419	1.02155	0.882802	0	0	1.53431	2.35725	TRINITY_DN115401_c0_g1	-	Reverse transcriptase (RNA-dependent DNA polymerase)
TRINITY_DN115406_c0_g2_i12	1.17368	0.723105	0	0	0.209519	0	0	0	0	0	0	0	0	0	TRINITY_DN115406_c0_g2	CR2	complement activation, classical pathway
TRINITY_DN115406_c0_g3_i1	22.4589	12.7345	0.345018	1.3236	2.31301	0.560186	0.289505	0.191171	0.061628	0.159773	0.506817	0.390123	2.49916	2.21845	TRINITY_DN115406_c0_g3	MUC4	Mucin 4, cell surface associated
TRINITY_DN115406_c1_g1_i1	30.8574	25.6062	2.46619	1.14541	2.45533	0.226227	1.89401	0.494098	6.06273	0.387139	1.41908	0.94529	79.934	63.8434	TRINITY_DN115406_c1_g1	MUC4	Mucin 4, cell surface associated
TRINITY_DN115406_c1_g2_i1	7.15196	0.84737	0.576818	0.421497	0.736573	0.208121	0.161336	0	0.137377	0	0	0.124234	0.206332	0.760801
TRINITY_DN11541_c0_g1_i1	3.30415	2.54461	1.69366	3.37529	1.17967	0.833304	1.03357	0.682501	0.11001	0.760544	1.30679	0.198969	16.0271	4.72161	TRINITY_DN11541_c0_g1	CALHM3	calcium homeostasis modulator
TRINITY_DN11542_c0_g1_i8	57.9001	50.0663	18.638	15.5649	21.08	13.0653	12.561	7.21258	10.8647	6.9048	7.57133	5.65813	15.5562	15.335	TRINITY_DN11542_c0_g1	BBS4	Tetratricopeptide repeat
TRINITY_DN115437_c0_g1_i1	2.29058	1.32302	0	0	0	0	0	0	0.571975	0	0	0	0	0.395954	TRINITY_DN115437_c0_g1	C2CD3	Protein kinase C conserved region 2 (CalB)
TRINITY_DN115453_c0_g1_i1	10.985	4.39912	0.921401	0.673293	2.35318	1.66225	0.257716	0.680717	3.95	0.379278	0.802074	0.198449	2.30714	1.21529	TRINITY_DN115453_c0_g1	-	Reverse transcriptase (RNA-dependent DNA polymerase)
TRINITY_DN115463_c1_g1_i1	1.05374	1.62302	0.736543	0	0	0.797255	0	0.544147	0	0	0	0	0	0	TRINITY_DN115463_c1_g1	-	K02A2.6-like
TRINITY_DN11547_c0_g1_i2	137.513	175.119	103.029	143.916	125.146	156.403	90.6691	89.1121	106.381	69.0458	98.4363	69.4121	106.518	127.399
TRINITY_DN1155_c0_g1_i3	31.3301	29.5535	18.3207	21.7909	20.5046	17.6789	12.0109	13.3995	11.6695	8.72482	12.7797	11.0471	16.0171	17.034	TRINITY_DN1155_c0_g1	RBBP6	multicellular organism growth
TRINITY_DN11550_c0_g2_i5	0.233108	0.359045	0	0	0	0.352738	0.136722	0	0	0.100606	0.212755	0.21056	0	0	TRINITY_DN11550_c0_g2	ENDOV	endodeoxyribonuclease activity, producing 5-phosphomonoesters ENDOV GO:0000287,GO:0003674,GO:0003676,GO:0003677,GO:0003723,GO:0003727,GO:0003824,GO:0004518,GO:0004519,GO:0004520,GO:0004521,GO:0004536,GO:0004540,GO:0005488,GO:0005575,GO:0005622,GO:0005623,GO:0005634,GO:0005730,GO:0005737,GO:0006139,GO:0006259,GO:0006281,GO:0006725,GO:0006807,GO:0006950,GO:0006974,GO:0008150,GO:0008152,GO:0009987,G…
TRINITY_DN115518_c0_g1_i1	6.88011	4.73084	2.06103	1.50605	3.50913	1.8591	2.30588	2.53776	2.33159	1.16653	2.13051	1.99755	1.29018	2.71842	TRINITY_DN115518_c0_g1	L1TD1	L1 transposable element RBD-like domain
TRINITY_DN115546_c1_g1_i1	29.1453	22.4455	5.43253	5.95456	49.427	10.2906	11.9659	11.5387	7.27781	40.671	50.5411	35.1014	6.55849	10.0762	TRINITY_DN115546_c1_g1	FANCD2	Fanconi anemia
TRINITY_DN11555_c0_g1_i2	0.195432	0.301013	0.0910687	0.0499098	0.232582	0.147863	0.114624	0.10092	0.0976016	0.140575	0.029728	0	0.293183	0.225218	TRINITY_DN11555_c0_g1	FANCD2	regulation of CD40 signaling pathway
TRINITY_DN115572_c0_g1_i1	0	0	0.286184	0.941053	0.365445	0	0.240137	0.211429	0.204476	0	0.186841	0	0	0	TRINITY_DN115572_c0_g1	FOXF2	Forkhead box
TRINITY_DN11559_c0_g1_i5	36.8963	36.014	29.9881	18.0784	22.9762	18.0153	17.4883	25.8103	17.4624	20.7381	39.5483	31.8741	20.5958	16.1674	TRINITY_DN11559_c0_g1	TRDMT1	tRNA methyltransferase activity
TRINITY_DN1156_c0_g1_i2	5.03353	6.32472	254.061	164.202	1.73405	1.60352	23.4107	12.016	10.2537	9.2803	7.3142	5.80294	0.99358	1.92339	TRINITY_DN1156_c0_g1	myo15b	MyTH4 domain
TRINITY_DN11561_c0_g1_i29	0.27746	0.427357	0.0969695	0.42515	0.123826	0.209925	0.325469	0.429838	0.138568	0.179621	0.126617	0.187966	1.0406	0.671471	TRINITY_DN11561_c0_g1	FUT3	Galactoside
TRINITY_DN11565_c3_g1_i1	23.9946	101.634	44.5214	60.6652	74.3749	109.916	11.0027	9.34937	5.55588	14.6862	16.5242	11.0338	179.981	226.543	TRINITY_DN11565_c3_g1	CBL	CBL proto-oncogene N-terminus, EF hand-like domain
TRINITY_DN115650_c0_g1_i1	2.83266	0	0	0	0	0	0.5538	0	0	0.407511	0	0	0.708252	0.652879	TRINITY_DN115650_c0_g1	-	Retrotransposable element tf2 155 kda protein type 1-like
TRINITY_DN115655_c0_g1_i1	0.938945	1.44621	0	0	0	0.710403	0.550706	0	0.468924	0.405234	0	0	0.704295	0.649231	TRINITY_DN115655_c0_g1	ABHD14A	hydrolase activity
TRINITY_DN115662_c0_g1_i1	0.785379	0.60484	1.09793	0	0.701006	1.18843	0.460637	0.811135	0.784462	0.338957	0.716807	0	0.589106	0	TRINITY_DN115662_c0_g1	-	Reverse transcriptase (RNA-dependent DNA polymerase)
TRINITY_DN115692_c0_g1_i1	127.065	263.465	960.674	779.459	103.908	66.8851	281.299	88.7165	64.3626	105.266	187.76	113.812	1770	542.546	TRINITY_DN115692_c0_g1	-	Keratin type II head
TRINITY_DN1157_c0_g1_i5	26.4273	26.8882	2.25271	2.30456	6.71209	2.84479	30.37	10.3184	14.4858	9.18012	15.1975	11.2077	9.42796	7.65093	TRINITY_DN1157_c0_g1	EPB41L4A	Erythrocyte membrane protein band 4.1 like 4A
TRINITY_DN11570_c0_g1_i6	47.368	27.3246	11.1209	6.21971	12.907	8.44549	5.95178	5.85784	4.72402	4.64549	5.07739	3.87923	9.70492	11.5273	TRINITY_DN11570_c0_g1	ZNF786	Zinc finger protein 786
TRINITY_DN115725_c0_g1_i7	3.10609	3.60839	3.34865	4.84012	1.78562	1.71276	1.08071	0.924325	1.52494	0.499863	0.960981	0.760851	0.82927	1.05565	TRINITY_DN115725_c0_g1	ZNF654	Zinc finger protein 654
TRINITY_DN11573_c0_g1_i3	0.303652	0.701549	0.424493	0.930568	0	0.689226	0	1.41124	0.606594	0.131051	3.46424	2.46851	0.455533	0.209959	TRINITY_DN11573_c0_g1	-	-
TRINITY_DN11573_c1_g1_i6	4.83569	1.24136	0.346672	0.569977	0.885372	0.656684	0.509063	0.128058	0.433465	0.107026	0.226332	0.223997	0.837048	0.42867	TRINITY_DN11573_c1_g1	-	-
TRINITY_DN11573_c2_g1_i1	18.7293	22.4493	0.590592	1.72625	14.0777	8.31056	1.81708	1.0908	1.19559	0.790096	18.058	9.22203	3.80266	2.04479	TRINITY_DN11573_c2_g1	PNMT	phenylethanolamine N-methyltransferase activity
TRINITY_DN11575_c0_g1_i3	1.19378	0.87097	0.175669	0.0481373	0.672966	0.475373	0.257957	0.129782	0.282406	0.1627	0.200706	0.255387	0.612671	0.434439	TRINITY_DN11575_c0_g1	BUB1	meiotic sister chromatid cohesion, centromeric
TRINITY_DN115751_c0_g1_i2	2.29188	0	1.06799	0	0.681888	0	1.34422	0	0	0	0	0.345031	0	0.528238	TRINITY_DN115751_c0_g1	-	zinc ion binding
TRINITY_DN11576_c0_g1_i3	316.149	488.96	724.167	607.5	813.601	1026.15	313.952	219.281	326.275	312.848	249.976	350.521	533.673	735.449	TRINITY_DN11576_c0_g1	WDR77	methyl-CpG binding
TRINITY_DN11579_c0_g1_i14	2.17099	2.87945	0.758742	0.785449	0.941969	0.798471	0.618976	0.685114	0.873407	0.598618	0.990721	0.626429	0.814223	0.792263	TRINITY_DN11579_c0_g1	BDP1	B double prime 1, subunit of RNA polymerase III transcription initiation factor IIIB
TRINITY_DN11579_c1_g2_i5	1.56491	1.63904	0.656305	1.63057	0.949818	0.710403	0.477278	1.00206	1.37551	0.405234	0.828399	0.593685	0.751248	1.16862	TRINITY_DN11579_c1_g2	AKAP13	anchor protein 13
TRINITY_DN1158_c0_g1_i2	18.3084	8.64785	3.24196	1.12216	6.10084	2.58572	3.29304	3.27753	1.34105	2.31781	1.89379	1.98449	4.76077	2.36307	TRINITY_DN1158_c0_g1	C21orf2	DNA damage response, detection of DNA damage
TRINITY_DN11580_c0_g1_i14	18.441	18.9011	41.7975	19.4268	14.5235	9.84879	6.36233	4.06124	5.21434	4.74021	4.26961	3.30695	8.74701	8.8132	TRINITY_DN11580_c0_g1	BC026585	Quinone oxidoreductase-like protein
TRINITY_DN11580_c0_g3_i2	10.1921	9.35862	7.12406	14.2658	8.39736	2.66929	4.71327	5.01012	1.66407	1.77641	6.8872	3.71789	3.0874	2.16839	TRINITY_DN11580_c0_g3	-	Reductase C-terminal
TRINITY_DN11580_c1_g1_i1	7.3989	8.77057	6.23645	2.94548	18.9057	11.2509	9.27477	6.81745	7.24535	38.1312	6.98461	6.61769	47.7723	9.27894	TRINITY_DN11580_c1_g1	-	-
TRINITY_DN115822_c1_g1_i1	2.06222	0.52939	0.480485	1.57997	0	1.04018	0.403175	0.70995	1.37321	0.593349	1.56847	0	1.54686	0	TRINITY_DN115822_c1_g1	-	Endonuclease/Exonuclease/phosphatase family
TRINITY_DN11583_c0_g1_i2	87.4907	61.9668	5.73066	8.6144	74.9554	34.737	29.6759	28.0031	19.6536	22.1907	19.0276	17.3501	88.3799	29.7212	TRINITY_DN11583_c0_g1	-	Epidermal differentiation-specific protein-like
TRINITY_DN11588_c0_g1_i1	78.8951	21.3431	4.53042	1.19863	1.7954	0.338197	0.917599	1.6158	0.669713	0.67521	0.713947	0.706579	1.00587	5.09975
TRINITY_DN115880_c0_g1_i1	1.74167	8.38315	0.760872	3.16915	2.9148	3.45908	0.510758	0.562121	0.108727	0	1.49025	0.3933	11.2678	16.1072	TRINITY_DN115880_c0_g1	-	Belongs to the TRAFAC class TrmE-Era-EngA-EngB-Septin- like GTPase superfamily. Septin GTPase family
TRINITY_DN11589_c0_g1_i3	1.51215	1.16455	0.124349	0.272596	0.0793942	0.134599	0.104341	0.0918671	0.0444231	0	0.121776	0	0.600486	0.246017	TRINITY_DN11589_c0_g1	CCDC132	Protein of unknown function C-terminus (DUF2451)
TRINITY_DN1159_c0_g1_i19	316.443	72.8582	1.4695	1.61071	14.595	25.8036	1.73542	1.28669	2.83874	0.672105	1.17259	0.879162	30.7798	49.4784	TRINITY_DN1159_c0_g1	MAP2K1	regulation of Golgi inheritance
TRINITY_DN11591_c0_g1_i1	7.15498	6.49225	3.51569	4.83047	5.9437	3.85908	1.08029	2.74367	1.48593	2.01789	1.93968	1.75969	1.85981	3.23289	TRINITY_DN11591_c0_g1	-	-
TRINITY_DN11591_c0_g2_i1	1.5591	0.960562	0.871826	0.716702	1.39161	0.94369	0.548662	0.644092	0.467184	0.807461	0.56919	0.704145	0.701682	0.431215	TRINITY_DN11591_c0_g2	-	-
TRINITY_DN11592_c0_g1_i1	0.465185	2.2928	0.195093	0.07128	0.996503	1.05587	1.30962	1.05697	0.650497	0.281073	0.721767	0.546243	0.209359	0.450311	TRINITY_DN11592_c0_g1	LTK	Glycine rich protein
TRINITY_DN115926_c0_g1_i1	0.683216	5.26162	2.86533	5.23445	4.26873	3.61844	2.80502	2.11686	1.70604	1.76919	3.74138	1.54282	1.53742	2.83445	TRINITY_DN115926_c0_g1	-	Belongs to the helicase family
TRINITY_DN11593_c0_g1_i1	0.783549	0.965488	0.328611	1.08057	1.39874	0.592831	0.183825	0.566471	0.313053	0	0.572109	0.495429	0.235093	0.433426	TRINITY_DN11593_c0_g1	-	domain in glucosyltransferases, myotubularins and other putative membrane-associated proteins
TRINITY_DN11593_c0_g2_i14	9.95563	9.34694	28.8125	21.1684	7.43836	4.73949	15.3523	8.95353	5.27926	10.0417	22.1289	14.5499	13.1313	6.07166	TRINITY_DN11593_c0_g2	PRAG1	PEAK1 related kinase activating pseudokinase 1
TRINITY_DN11594_c0_g1_i1	0.904013	1.74051	0.842518	3.34761	6.72413	3.98985	1.50228	1.5561	2.63363	0.325132	1.23762	1.22485	1.4692	2.08359	TRINITY_DN11594_c0_g1	PIH1D2	PIH1 domain containing 2
TRINITY_DN11596_c0_g1_i1	335.23	339.132	39.2127	23.587	1.01774	1.89794	0.267507	0.235526	0.911125	0.196844	0.416273	0.72096	1.53951	0.630732	TRINITY_DN11596_c0_g1	NTS	Neurotensin neuromedin N
TRINITY_DN115961_c3_g1_i1	7.01723	26.3617	3.70859	6.81864	37.733	33.7977	15.1579	8.57309	18.1209	8.12531	2.96796	4.406	8.2163	9.82243	TRINITY_DN115961_c3_g1	L1TD1	L1 transposable element RBD-like domain
TRINITY_DN115989_c0_g2_i2	0	0	0.289	0	0	0	0	0	0	0	0	0	0.310132	0.285885	TRINITY_DN115989_c0_g2	LHX3	LIM homeobox
TRINITY_DN11599_c0_g1_i1	0.917795	0.971873	1.6038	0.527375	0.614397	0.2604	0.336438	0.592433	0.286476	0.247566	0.261769	0.259068	0.430269	0.317304	TRINITY_DN11599_c0_g1	-	-
TRINITY_DN116_c0_g1_i1	2.91032	5.60328	0.581217	0.371623	1.48438	0.104854	0.447058	0.644092	0.380668	0	0.411081	0.375544	1.50732	1.34156	TRINITY_DN116_c0_g1	NCKAP1	Nck-associated protein 1
TRINITY_DN1160_c1_g1_i1	4.56302	5.40129	1.4766	2.52485	4.22366	2.23765	1.1399	1.26544	1.22382	1.09407	1.61957	0.801429	1.07751	1.92811	TRINITY_DN1160_c1_g1	RNF166	ring finger protein 166
TRINITY_DN11602_c0_g2_i9	316.016	154.725	188.311	71.6877	109.045	67.8555	45.1463	66.3699	43.2031	49.9834	49.3061	52.1461	135.074	151.857	TRINITY_DN11602_c0_g2	ZSCAN5B	Zinc finger and SCAN domain-containing protein 5B-like
TRINITY_DN11603_c0_g1_i2	14.7642	7.40388	3.35996	4.20894	1019.61	248.09	1.61105	2.30498	0.685903	5.92743	2.19362	2.79126	60.5233	50.5684	TRINITY_DN11603_c0_g1	SYTL2	Synaptotagmin-like protein 2
TRINITY_DN116032_c0_g1_i1	0.821864	1.26588	0.574467	4.40769	2.20071	3.1091	0	0.848816	0.820904	0.354704	1.12516	1.11355	0	0.568276	TRINITY_DN116032_c0_g1	-	-
TRINITY_DN116036_c0_g1_i11	1.59183	2.14534	1.01994	0.508159	1.30242	1.00365	0.544621	0.685015	0.59624	0.400756	0.544818	0.599107	1.19402	1.46756	TRINITY_DN116036_c0_g1	-	-
TRINITY_DN116064_c0_g2_i1	0	0	0	0	0	0	0.328588	0	0.279791	0	0	0	0	0.387375	TRINITY_DN116064_c0_g2	-	positive regulation of TOR signaling
TRINITY_DN116064_c0_g3_i3	9.22493	7.159	3.67043	2.88143	3.29356	3.11396	3.87064	4.36064	4.46532	1.62316	2.04011	1.60242	2.39523	2.30609
TRINITY_DN116091_c0_g1_i1	6.37668	0.701549	0	0	0.813091	0	0.534289	0	0.454945	0	0	0.411419	0	0.629878	TRINITY_DN116091_c0_g1	NBEAL2	platelet formation
TRINITY_DN1161_c0_g1_i31	3.43973	7.158	7.0083	2.63534	2.80891	0.166117	0.472171	0.680273	0.913754	0.126343	0.434173	0.363586	1.31751	0.961479	TRINITY_DN1161_c0_g1	EPB41L3	Erythrocyte membrane protein band
TRINITY_DN11610_c0_g1_i1	3.75825	5.61839	1.39074	0.592813	2.17056	1.00358	7.13147	2.34032	4.52671	0.715589	1.4124	0.998446	14.1781	6.87874	TRINITY_DN11610_c0_g1	GREB1	Growth regulation by estrogen in breast cancer 1
TRINITY_DN116136_c0_g1_i2	1.6682	2.24826	0.58302	0	0.372246	0.315539	0.244606	0.430727	0.416563	0	0.190318	0	0.312826	0	TRINITY_DN116136_c0_g1	-	Reverse transcriptase (RNA-dependent DNA polymerase)
TRINITY_DN11614_c0_g1_i1	16.7578	3.03662	0	0	0	0	0.28908	0	0	0	0	0	0	0.681598	TRINITY_DN11614_c0_g1	-	Ribonuclease H protein
TRINITY_DN11614_c1_g1_i1	3.55706	2.05454	0.62158	10.2196	1.58746	0	0	1.37764	0.444113	0.383793	2.84068	0	2.00109	0.614881	TRINITY_DN11614_c1_g1	-	Reverse transcriptase (RNA-dependent DNA polymerase)
TRINITY_DN116140_c0_g1_i8	2.74061	3.21181	0.999463	3.3778	2.6589	4.32739	0.698875	6.21477	2.0233	0.822822	5.22016	3.06749	3.21764	2.88368	TRINITY_DN116140_c0_g1	FEN1	Flap endonuclease
TRINITY_DN11616_c1_g1_i6	2.2335	0	1.56118	1.71119	0.996779	1.68986	0	2.30675	1.67317	0.481973	1.01925	0.504364	1.67533	1.54435	TRINITY_DN11616_c1_g1	ERVV-2	Endogenous retrovirus group W, member 1
TRINITY_DN11618_c0_g2_i1	246.941	281.77	270.183	327.42	411.136	528.095	189.468	161.612	245.646	248.605	274.366	309.545	264.99	308.041	TRINITY_DN11618_c0_g2	SUPT4H1	Spt4/RpoE2 zinc finger
TRINITY_DN116205_c1_g2_i1	9.84458	18.5693	7.08063	7.5424	14.7723	14.1411	9.2886	4.64165	6.55538	6.89655	7.74796	6.63701	10.2739	10.2598	TRINITY_DN116205_c1_g2	-	K02A2.6-like
TRINITY_DN116221_c0_g1_i1	23.0686	7.61387	2.3035	0.841617	7.84394	1.66225	3.22145	7.9417	2.74305	2.37049	4.51167	0.992246	0.823979	3.03823	TRINITY_DN116221_c0_g1	-	Reverse transcriptase (RNA-dependent DNA polymerase)
TRINITY_DN116226_c0_g1_i4	1.50624	2.51332	0.526416	1.63484	2.12867	1.32955	1.17791	0.518545	0.56418	0.650069	0.286401	0.283446	1.50642	0.781114	TRINITY_DN116226_c0_g1	-	Zinc finger BED domain-containing protein 1-like
TRINITY_DN11623_c0_g1_i1	1263.96	758.184	63.609	92.7608	56.9145	45.9809	24.1016	39.2696	13.0526	34.0431	49.3599	39.5355	35.5473	44.9609	TRINITY_DN11623_c0_g1	SERPINE2	serpin family
TRINITY_DN11625_c0_g1_i3	82.7827	64.0389	119.1	82.195	27.0044	14.4646	38.8644	11.9811	28.6435	6.48867	3.81162	6.95778	77.2702	40.8123	TRINITY_DN11625_c0_g1	-	Belongs to the tetraspanin (TM4SF) family
TRINITY_DN11625_c1_g1_i20	9.86222	12.2796	6.15049	13.5283	11.4383	12.0639	6.54636	7.31903	7.01936	7.39132	8.543	8.10811	8.15062	8.20755	TRINITY_DN11625_c1_g1	-	Reverse transcriptase (RNA-dependent DNA polymerase)
TRINITY_DN116275_c0_g1_i13	6.25575	7.06597	1.74906	1.91713	17.4956	8.51955	3.9137	1.93827	2.08281	1.07995	0.570955	1.69519	3.75391	2.88368
TRINITY_DN11629_c2_g1_i1	1.54969	2.27842	3.24962	5.50472	1.76045	0.426361	2.5615	4.72879	4.15114	0.182406	3.15022	1.90881	6.0234	1.55859	TRINITY_DN11629_c2_g1	IL21R	cytokine receptor activity
TRINITY_DN116290_c2_g1_i2	12.4191	6.37615	1.15742	1.90297	2.95597	0	0.971195	1.71018	0.826969	0.357325	1.88912	1.12178	1.86309	0.572475	TRINITY_DN116290_c2_g1	-	Reverse transcriptase (RNA-dependent DNA polymerase)
TRINITY_DN1163_c0_g2_i5	46.3352	44.4713	10.724	11.8135	27.1817	13.8245	8.13933	7.48477	6.39156	8.58464	13.5453	10.3066	14.7466	9.22236	TRINITY_DN1163_c0_g2	R3HDM2	R3H domain-containing protein 2
TRINITY_DN1163_c1_g1_i1	1.2198	5.63639	1.09622	5.20677	3.73288	2.76869	1.12425	2.15966	2.43675	0.902481	2.78325	1.57401	0.914963	2.16882	TRINITY_DN1163_c1_g1	HOXC5	Homeobox protein Hox-C5
TRINITY_DN116334_c0_g1_i1	19.0449	14.6669	11.3152	7.2956	17.8488	10.807	5.02656	4.91736	5.70679	6.57558	1.73821	1.2902	9.28552	7.90113	TRINITY_DN116334_c0_g1	-	K02A2.6-like
TRINITY_DN116334_c1_g1_i1	7.13029	25.8872	15.6638	17.169	49.0959	33.9099	10.1564	4.73408	6.10454	17.1451	6.0429	5.5205	17.5732	11.9734	TRINITY_DN116334_c1_g1	-	retrotransposable element Tf2 155 kDa protein type 1-like
TRINITY_DN116352_c0_g1_i1	6.02946	8.51297	0	0	1.34543	3.4214	0	0	1.25467	0.867407	0.229292	0.226926	0.376887	2.08453	TRINITY_DN116352_c0_g1	LCA5	protein-containing complex binding
TRINITY_DN11638_c0_g2_i1	7.47881	1.40099	0.28257	0.154862	0.180415	0.152931	0.118552	0.730656	0.100947	0.436181	0.184482	0.456445	0.909697	1.53739	TRINITY_DN11638_c0_g2	SLC22A31	Solute carrier family 22 member 31
TRINITY_DN1164_c0_g1_i4	21.1546	49.9795	209.519	34.338	192.5	146.491	51.838	33.6982	43.8713	67.6237	36.897	39.3501	128.557	157.305	TRINITY_DN1164_c0_g1	VAMP5	Vesicle-associated membrane protein 5
TRINITY_DN116420_c0_g1_i1	0	1.10629	0	0	0	0	0.421266	0	0	0	0	0	0	0	TRINITY_DN116420_c0_g1	-	Reverse transcriptase (RNA-dependent DNA polymerase)
TRINITY_DN11643_c3_g1_i1	3.02636	7.15851	6.04391	2.31864	9.45434	13.4113	4.43752	2.23258	5.28995	1.21284	1.97295	1.95259	5.35083	4.33461	TRINITY_DN11643_c3_g1	-	zinc finger protein
TRINITY_DN116439_c0_g1_i12	9.80667	9.14029	5.06191	8.47661	8.12471	6.31626	4.51292	4.70055	3.39065	3.79831	5.64566	4.0202	6.526	5.38986	TRINITY_DN116439_c0_g1	GRIP1	Glutamate receptor-interacting protein 1
TRINITY_DN11646_c0_g1_i1	197.371	248.738	216.135	127.068	164.013	203.622	175.616	66.6046	126.689	86.6349	67.1678	92.9401	186.722	180.693	TRINITY_DN11646_c0_g1	PSMA5	Proteasome subunit alpha type-5
TRINITY_DN116477_c0_g1_i2	8.82566	6.20582	0.804648	1.17596	3.08251	3.77422	0.900241	1.38708	0.95819	2.15292	1.22577	1.03982	2.0148	5.04118	TRINITY_DN116477_c0_g1	ABHD14A	hydrolase activity
TRINITY_DN116488_c0_g1_i2	7.05841	4.36651	3.07345	0.79787	10.3281	4.28981	4.95427	0.657285	4.16075	2.94642	1.58413	1.35875	2.08306	2.96032	TRINITY_DN116488_c0_g1	AOC3	tryptamine:oxygen oxidoreductase (deaminating) activity
TRINITY_DN116494_c0_g1_i1	2.35889	2.2708	0.412205	0	1.57911	0	1.03765	0	1.17807	0.254515	0	0.799019	0.442347	2.03881	TRINITY_DN116494_c0_g1	ABHD14A	hydrolase activity
TRINITY_DN116494_c0_g2_i1	1.79755	2.30723	0.418818	1.37719	0	0.453341	0	3.09417	0.299242	0.517197	6.56242	4.3298	1.34833	1.65722	TRINITY_DN116494_c0_g2	ABHD14A	hydrolase activity
TRINITY_DN1165_c0_g1_i28	2.80073	2.7913	2.76375	4.12325	2.45083	1.28803	1.90034	0.737323	1.45358	0.568824	0.977368	0.793667	2.34796	1.70873
TRINITY_DN11650_c0_g1_i1	1.70458	0.918915	0.35744	0.522383	2.58647	1.41865	0.299928	0.0880238	0.340517	0.441401	0.855661	0.153969	0.767153	0.117862	TRINITY_DN11650_c0_g1	-	zinc finger CCCH domain-containing protein
TRINITY_DN11652_c0_g1_i1	1.12863	0.724319	0.525925	0	10.7454	2.27711	0.110326	0	0.0939423	0	0.0858403	0.0849545	0.282191	0.260129	TRINITY_DN11652_c0_g1	-	TNFR/NGFR cysteine-rich region
TRINITY_DN11652_c0_g2_i1	0	0	0	0	0	0	0	0	0	0	0	0	0	0	TRINITY_DN11652_c0_g2	-	Tumor necrosis factor receptor / nerve growth factor receptor repeats.
TRINITY_DN11653_c0_g1_i3	132.48	45.2602	12.4389	4.71305	7.25564	2.82583	1.86844	9.53004	0.658333	1.56452	2.35609	1.88527	2.71913	16.5584	TRINITY_DN11653_c0_g1	BSDC1	BSD domain-containing protein 1
TRINITY_DN116535_c1_g1_i1	5.20321	3.06427	1.3906	1.64147	2.39041	0.868397	0.852698	0.67173	0.726069	0.85862	1.53641	1.41688	1.14791	0.952344	TRINITY_DN116535_c1_g1	ZNF385C	ZnF_TTF
TRINITY_DN11655_c0_g1_i3	6.55431	3.966	6.87201	27.9773	4.8055	5.13608	2.60857	15.9561	3.27332	8.78929	29.1625	23.3641	8.428	6.63609	TRINITY_DN11655_c0_g1	HAUS1	HAUS augmin-like complex, subunit 1
TRINITY_DN11656_c0_g1_i1	7.27731	4.8038	3.08835	2.124	1.54655	2.81854	0.813001	1.52109	0.562467	1.533	1.06745	2.152	7.92804	1.19807	TRINITY_DN11656_c0_g1	MASTL	Extension to Ser/Thr-type protein kinases
TRINITY_DN116569_c0_g1_i1	2.45497	1.3089	0.659992	0.723412	0.842783	0.571515	0.22152	0.682629	0.0943117	0.163004	0.517067	0.255866	0.14165	0.261152	TRINITY_DN116569_c0_g1	ABHD14A	hydrolase activity
TRINITY_DN116588_c0_g1_i2	4.26396	2.18919	1.49021	0	1.26863	0.537684	0.416813	0	0	0.30671	0.324306	0.320959	2.13224	1.47415
TRINITY_DN11659_c0_g1_i1	0.845287	0.216992	0.196946	2.37459	0.251493	0.426361	0.495774	1.60051	0.42215	0	0.642903	0.763522	1.05674	0	TRINITY_DN11659_c0_g1	L1TD1	L1 transposable element RBD-like domain
TRINITY_DN1166_c0_g1_i3	0.587661	0.99566	0.821528	0.360188	1.15396	0.444623	0.413607	0.485547	0.293487	0.10145	0.804528	0.477735	1.7632	1.30028	TRINITY_DN1166_c0_g1	IKBKG	Inhibitor of kappa light polypeptide gene enhancer in B-cells, kinase gamma
TRINITY_DN1166_c0_g2_i2	1.78926	3.30709	0.333509	0.182778	2.02292	0.1805	0.34981	0.554381	0.357434	0.360368	1.30643	0.700347	1.61053	1.23718	TRINITY_DN1166_c0_g2	VPS28	VPS28 protein
TRINITY_DN116612_c0_g1_i1	0.874232	2.35644	1.22214	2.00937	2.34094	3.30721	1.0255	0.677176	0.218303	0.75461	0.797902	0.789668	1.96726	2.41794	TRINITY_DN116612_c0_g1	-	Ribonuclease H protein
TRINITY_DN11662_c0_g1_i1	4.25928	7.61001	5.00162	6.91806	4.71411	4.76939	2.99776	2.99129	4.59465	2.94118	4.82037	4.3859	3.06706	4.2409
TRINITY_DN11662_c2_g1_i2	0.996273	2.30176	1.6713	1.2976	2.66773	3.69351	2.68791	0.977497	2.18924	2.62285	0.545572	0.944898	4.25959	2.68659	TRINITY_DN11662_c2_g1	-	-
TRINITY_DN116625_c0_g1_i1	10.6599	6.56757	2.98043	0.544471	3.80588	0	1.25044	1.10095	3.19424	0.61342	0.324306	0.962877	1.59918	2.45692	TRINITY_DN116625_c0_g1	-	Ribonuclease H protein
TRINITY_DN11664_c0_g1_i2	0	0	0.261548	0	0.333986	0.094369	0.073155	0	0	0	0.170757	0.0563316	0.0935575	0.431215	TRINITY_DN11664_c0_g1	BEST2	chloride channel activity
TRINITY_DN116645_c0_g1_i1	0.693077	0	0.484448	0	0.61862	0	0.4065	0.357903	0	0	0.316282	0	0	0.958453	TRINITY_DN116645_c0_g1	-	Reverse transcriptase (RNA-dependent DNA polymerase)
TRINITY_DN116658_c0_g1_i1	2.41482	2.23165	0.675164	0	3.87971	2.19245	1.13306	0.748202	0.964798	0.833757	0.220397	0.218123	0.362267	0.667887	TRINITY_DN116658_c0_g1	-	Reverse transcriptase (RNA-dependent DNA polymerase)
TRINITY_DN116674_c0_g1_i1	0	2.68261	1.82609	0	1.55456	1.97661	1.02152	0	0.869818	0	0.397401	0	0.653206	1.20427	TRINITY_DN116674_c0_g1	-	zinc finger
TRINITY_DN116679_c0_g1_i1	5.60237	3.45162	0	0.858449	0	1.6955	0	0	1.11917	0	0	0	0	0.774749	TRINITY_DN116679_c0_g1	-	GTP-binding protein TypA
TRINITY_DN11668_c0_g2_i1	3.61817	4.0725	1.45906	2.07904	1.42842	1.94784	1.2243	1.79655	1.56373	0.390387	1.39711	1.28842	1.20041	1.49144	TRINITY_DN11668_c0_g2	BCL2	Apoptosis regulator Bcl-2-like
TRINITY_DN11669_c0_g1_i1	3.62781	2.15527	1.08676	0.0794125	3.60814	0.941071	1.33745	0.214102	0.724714	0.536813	0.0473008	0.280876	1.39947	1.14672	TRINITY_DN11669_c0_g1	L1TD1	L1 transposable element RBD-like domain
TRINITY_DN116690_c0_g1_i1	3.15133	6.47179	11.7479	3.21918	18.7519	4.76858	3.69661	1.62734	3.14765	2.72013	2.39682	2.84651	2.36379	1.45266	TRINITY_DN116690_c0_g1	-	Reverse transcriptase (RNA-dependent DNA polymerase)
TRINITY_DN1167_c0_g1_i1	87.9586	69.3886	10.2198	17.2308	59.391	29.6635	9.3401	15.2207	6.69732	8.64133	14.1731	10.2205	14.8789	15.6474	TRINITY_DN1167_c0_g1	EXTL3	Exostosin-like
TRINITY_DN11670_c0_g1_i1	8.97389	9.74203	21.4628	22.0342	7.72031	5.97159	7.73645	8.76568	5.72362	4.89956	5.77273	4.68772	11.5972	7.47587	TRINITY_DN11670_c0_g1	ZBTB1	Zinc finger and BTB domain-containing protein 1 isoform X1
TRINITY_DN11672_c0_g1_i1	0.812811	1.32148	0.157816	0.242174	0.40305	0.40998	0.158909	0.209866	0.248069	0.116932	0.309101	0.265123	0.474197	0.312231	TRINITY_DN11672_c0_g1	DSCAML1	homophilic cell adhesion via plasma membrane adhesion molecules
TRINITY_DN11676_c0_g1_i1	0	0.232903	0.211387	0	0.4049	0	0.0886877	0.15617	0	0.130521	0.138009	0.136584	0.113422	0.209109	TRINITY_DN11676_c0_g1	GALC	galactosylceramidase
TRINITY_DN11678_c1_g1_i1	5.4392	3.35109	1.52076	0.833446	2.91292	3.29223	0.638035	1.12351	3.80299	0.938989	0	0.491306	0.815979	2.25655	TRINITY_DN11678_c1_g1	-	Reverse transcriptase (RNA-dependent DNA polymerase)
TRINITY_DN1168_c0_g1_i1	12.3219	71.487	0.229675	0.377617	94.4378	165.572	1.05996	0.593881	0.820502	0.567248	1.94932	0.964603	128.657	197.095	TRINITY_DN1168_c0_g1	CHRNB1	Cholinergic receptor nicotinic beta 1
TRINITY_DN11682_c0_g1_i4	0.96778	0.745312	0.450973	0.329539	24.4747	14.7258	0.189206	0.166586	0.214811	0.0928175	0.343499	0.291389	1.69382	2.67668	TRINITY_DN11682_c0_g1	BRAT1	BRCA1-associated ATM activator 1
TRINITY_DN11684_c0_g1_i2	0.29577	0.22778	0.206737	0.453207	0.52799	0.335668	0.173474	0	0.590848	0.191474	0.202459	0	1.10927	0.306764	TRINITY_DN11684_c0_g1	AURKA	Aurora kinase A
TRINITY_DN11687_c0_g1_i10	3.3257	4.07896	13.1728	25.7629	10.7743	5.21882	81.3463	146.168	536.781	0.637921	36.9299	20.7499	1.01631	2.04404	TRINITY_DN11687_c0_g1	PCK1	Phosphoenolpyruvate carboxykinase
TRINITY_DN116879_c0_g2_i1	0.864119	0	0	0	0	0	0.506819	0	0	0	0	0	0	0	TRINITY_DN116879_c0_g2	-	-
TRINITY_DN116885_c0_g1_i1	0.993812	3.37659	0.939829	1.43324	6.99202	3.75958	0.720036	0.483013	0.350347	0.555065	1.86744	1.74256	8.02455	4.2847	TRINITY_DN116885_c0_g1	BNC1	Zinc-finger of C2H2 type
TRINITY_DN11689_c0_g1_i1	1.14468	0.881549	0.16554	0.0907238	0.352314	0.268779	0.601922	0.183448	0.27598	0.0851772	0.19814	0.160442	0.23686	0.354805	TRINITY_DN11689_c0_g1	SNX21	Sorting nexin family member 21
TRINITY_DN1169_c0_g1_i3	4.01373	7.73913	4.0732	7.99529	9.28805	13.6318	4.32459	6.40227	5.96901	4.32424	4.50448	3.33007	11.3736	16.0761	TRINITY_DN1169_c0_g1	HKDC1	Belongs to the hexokinase family
TRINITY_DN1169_c1_g1_i5	126.23	103.813	118.536	38.468	142.276	64.9923	91.8351	16.14	65.4077	62.2677	15.0912	26.4103	73.7355	70.4106	TRINITY_DN1169_c1_g1	-	Reverse transcriptase (RNA-dependent DNA polymerase)
TRINITY_DN1169_c18_g1_i1	93.7817	61.8543	3.72079	1.79926	22.7783	13.5039	6.51972	1.21274	5.78609	3.98666	1.28605	2.12129	2.11387	3.03116	TRINITY_DN1169_c18_g1	ABHD14A	hydrolase activity
TRINITY_DN1169_c3_g1_i3	80.3687	112.399	163.784	151.753	65.5674	30.2658	70.4574	78.1217	38.9266	14.1255	43.9778	30.9868	229.497	114.327
TRINITY_DN1169_c5_g1_i1	119.635	81.1267	41.4413	28.3897	56.2262	32.0409	19.2496	39.9104	24.0576	13.9362	21.9828	11.7148	26.2064	54.9035	TRINITY_DN1169_c5_g1	-	Reverse transcriptase (RNA-dependent DNA polymerase)
TRINITY_DN11690_c0_g1_i1	0	0.261223	0.158061	0.0866245	0.302755	0.0855447	0.530515	0.408705	0	0	0.15479	0.102128	0.254427	0	TRINITY_DN11690_c0_g1	HES4	Hairy Orange
TRINITY_DN116907_c0_g1_i2	2.57088	7.91959	6.06486	16.9884	11.7603	15.0747	4.3351	3.81683	6.0987	3.74473	4.69282	4.78953	5.06204	3.55526	TRINITY_DN116907_c0_g1	-	Domain of unknown function (DUF3504)
TRINITY_DN11692_c1_g1_i11	5.17005	6.04102	0.498451	2.0488	1.67081	1.82094	1.46388	2.11743	0.890346	1.26954	1.78983	1.20775	3.20939	2.52703
TRINITY_DN11694_c0_g1_i1	65.6756	79.3557	153.321	192.098	102.368	109.049	108.538	132.818	81.0291	94.8774	114.272	114.262	153.248	123.147	TRINITY_DN11694_c0_g1	AATF	apoptosis antagonizing transcription factor
TRINITY_DN11698_c0_g1_i11	55.0249	36.5021	14.8514	8.76536	25.7725	14.839	16.6158	17.724	10.6112	6.58358	9.19883	5.16708	10.6249	17.705
TRINITY_DN11698_c1_g1_i1	56.1747	57.2169	32.2987	59.6981	49.3312	39.7596	283.772	201.188	181.45	13.6862	72.7704	50.3317	26.505	23.8063	TRINITY_DN11698_c1_g1	-	Reverse transcriptase (RNA-dependent DNA polymerase)
TRINITY_DN117_c0_g1_i6	40.1012	51.1963	131.006	98.2493	46.0334	30.0971	54.3349	44.0186	52.7454	33.9662	64.5881	46.2947	236.052	113.58	TRINITY_DN117_c0_g1	KCNK6	Potassium channel, subfamily K, member 6
TRINITY_DN1170_c0_g1_i1	30.3209	24.7762	6.7348	2.83601	34.9347	19.7282	2.39457	2.27696	3.26234	8.88063	4.39696	5.4825	5.96147	8.13016	TRINITY_DN1170_c0_g1	KIF19	Kinesin-like protein KIF19
TRINITY_DN1170_c1_g1_i8	2.19171	3.44917	1.26554	2.88381	1.61604	2.66761	0.838353	0.934961	1.52289	0.781404	1.10889	1.24808	1.78694	1.87785	TRINITY_DN1170_c1_g1	BRD4	Bromodomain containing 4
TRINITY_DN117007_c0_g1_i2	16.5955	10.0647	9.10597	0.731091	7.73962	5.61887	6.22946	0.214247	5.035	4.2258	0.227198	1.76135	4.8859	4.47523	TRINITY_DN117007_c0_g1	-	Ribonuclease H protein
TRINITY_DN11702_c0_g1_i2	31.8546	44.7418	39.9724	31.9594	26.9432	36.0369	91.0141	53.5005	72.271	18.1997	32.8114	29.5269	41.1885	41.01	TRINITY_DN11702_c0_g1	PTDSS2	phosphatidylserine biosynthetic process
TRINITY_DN117025_c0_g2_i2	24.2371	6.22187	1.39591	1.4605	1.45843	1.09889	1.75696	1.03128	2.17607	0.274242	1.1599	0.737955	1.29371	2.0713	TRINITY_DN117025_c0_g2	NUGGC	Dynamin family
TRINITY_DN11703_c0_g1_i1	17.541	31.4285	12.8864	16.1816	21.8872	30.741	13.1225	12.478	19.5765	15.7588	11.1086	7.84128	17.3194	19.1831	TRINITY_DN11703_c0_g1	-	K02A2.6-like
TRINITY_DN11703_c1_g1_i2	3.8467	4.5576	0	0.680109	0.528223	0.671631	0.52065	0.152802	0.591108	0.383117	0.270064	0	0.443904	0.613798	TRINITY_DN11703_c1_g1	-	transposition, RNA-mediated
TRINITY_DN11703_c1_g2_i1	0	2.22891	0.867	0.316771	0.738083	1.56411	0.485	0.640527	0.412976	0	0	0.186733	0.620265	0.571771
TRINITY_DN11703_c2_g2_i1	0	0.854362	0	0	0.9902	0	0	0	0.554042	0	0	0.501035	0	0	TRINITY_DN11703_c2_g2	-	transposition, RNA-mediated
TRINITY_DN11704_c0_g1_i4	1.37376	3.1739	3.24079	5.45987	3.52526	5.26188	1.56111	1.01977	1.58656	1.51929	3.13454	1.93887	1.35246	1.60293	TRINITY_DN11704_c0_g1	COL27A1	Collagen, type XXVII, alpha 1
TRINITY_DN117047_c0_g1_i1	0	0	0	0	0	0	0	0	0	0	0	0	0	0	TRINITY_DN117047_c0_g1	IL20RA	Interleukin-20 receptor subunit alpha
TRINITY_DN11705_c0_g1_i1	94.564	88.6001	42.014	63.5037	69.5401	86.03	27.3948	46.7567	23.6134	24.8674	43.5031	33.7172	55.4243	73.0629	TRINITY_DN11705_c0_g1	WDR12	maturation of LSU-rRNA from tricistronic rRNA transcript (SSU-rRNA, 5.8S rRNA, LSU-rRNA)
TRINITY_DN117071_c0_g1_i2	1.81372	1.86239	12.6775	5.09511	2.15849	0.914836	1.77296	1.2488	1.20773	2.08739	1.65536	0.819138	0.453485	0.41803	TRINITY_DN117071_c0_g1	-	K02A2.6-like
TRINITY_DN11708_c0_g1_i2	136.558	123.874	61.9516	31.1858	84.9696	62.5876	46.9778	29.1565	42.6245	39.952	24.5674	23.7209	49.2456	53.1127	TRINITY_DN11708_c0_g1	-	Belongs to the peptidase C1 family
TRINITY_DN1171_c0_g1_i1	1214.92	1070.77	43.3802	66.9665	302.786	134.968	44.6905	86.9173	47.8715	30.8518	76.2164	55.0315	42.8963	50.3269	TRINITY_DN1171_c0_g1	GDI1	Regulates the GDP GTP exchange reaction of most RAB proteins by inhibiting the dissociation of GDP from them, and the subsequent binding of GTP
TRINITY_DN11710_c2_g1_i7	31.3716	23.3727	17.998	1.37065	4.27719	2.51376	2.88553	1.02282	2.55274	0.661808	0.903877	1.00997	3.83406	2.73909	TRINITY_DN11710_c2_g1	TTLL7	Tubulin tyrosine ligase-like family, member 7
TRINITY_DN11711_c3_g1_i1	5.06238	7.0176	1.4154	1.93927	2.25927	1.91509	2.67225	1.82994	1.26412	1.74788	1.38611	1.37181	0.379725	0.350037	TRINITY_DN11711_c3_g1	-	Reverse transcriptase (RNA-dependent DNA polymerase)
TRINITY_DN117119_c0_g1_i1	4.64356	1.58939	0.901601	0.197648	0.690784	0.585551	1.21045	0.666089	0.386511	0.556691	0.588629	0.349533	0.387011	0.356753	TRINITY_DN117119_c0_g1	LAMA5	laminin subunit
TRINITY_DN117119_c0_g2_i1	4.92116	1.2633	0.764399	0.418926	0.488053	0.206852	0.160352	0.282363	0.887504	0.176991	0.37429	0.123476	0	0.18904	TRINITY_DN117119_c0_g2	LAMA5	Laminin, alpha 5
TRINITY_DN117120_c0_g1_i1	1.05091	0.578096	0	0.345067	0.134002	0	0.0880539	0	0.224933	0	0	0.0678042	0.450447	0	TRINITY_DN117120_c0_g1	DZANK1	Double zinc ribbon and ankyrin
TRINITY_DN11713_c0_g1_i9	186.999	165.088	102.973	46.1256	98.9246	69.0161	74.0994	36.0355	39.1784	47.6362	43.5005	29.0444	58.5014	60.2349	TRINITY_DN11713_c0_g1	ERVFRD-1	syncytium formation by plasma membrane fusion
TRINITY_DN11714_c2_g1_i1	0.27666	1.91757	1.9338	1.48374	3.45714	2.30253	0.486797	0	0.96718	0.597011	0.757514	0.499798	3.32033	1.33907	TRINITY_DN11714_c2_g1	BATF	Basic leucine zipper transcription factor, ATF-like
TRINITY_DN117145_c0_g1_i1	2.40531	0.926195	0	0	1.61018	0	0.705376	0	0.300313	0.259524	0	0.271581	0.902102	0	TRINITY_DN117145_c0_g1	-	Reverse transcriptase (RNA-dependent DNA polymerase)
TRINITY_DN117150_c0_g1_i1	1.11904	0.928093	0.421178	0.2638	0.460995	0.260512	0.201949	0.444514	0.0429897	0.297206	0.314257	0.11663	0.322839	0.416639	TRINITY_DN117150_c0_g1	KISS1R	G-protein coupled receptor activity
TRINITY_DN11716_c0_g1_i3	939.881	690.713	139.63	126.176	325.616	157.134	175.694	183.191	163.385	77.1089	119.151	96.0897	127.605	109.503	TRINITY_DN11716_c0_g1	ATP6AP2	eye pigmentation
TRINITY_DN117163_c0_g1_i1	1.95432	2.00676	0.910687	1.99639	0.581455	0	0.764158	1.3456	2.27737	0.562301	0.891841	0	0	0.900871	TRINITY_DN117163_c0_g1	-	Integrase core domain
TRINITY_DN11718_c0_g3_i1	0.866346	0.667195	0	0	0.773275	0	0.508125	0	0	0	0	0.391272	1.29968	0	TRINITY_DN11718_c0_g3	RNF39	Tripartite
TRINITY_DN117182_c0_g1_i1	6.10428	5.64127	0	1.24714	1.0897	2.15529	0.716051	1.05074	1.42267	1.58071	1.8571	0.735175	0	1.40693	TRINITY_DN117182_c0_g1	COL25A1	Collagen alpha-1(XXV) chain
TRINITY_DN117193_c0_g1_i1	2.38258	3.66977	0.416345	3.04235	1.9494	1.50221	2.44549	7.48467	3.96633	0.942594	2.08395	1.07606	9.38256	6.58972	TRINITY_DN117193_c0_g1	TNFAIP8L2	negative regulation of leukocyte cell-cell adhesion
TRINITY_DN117195_c0_g1_i1	18.02	17.0802	21.3157	2.655	23.5076	20.9752	33.7395	2.86322	17.3067	10.1701	2.53025	5.3213	21.8346	17.2522	TRINITY_DN117195_c0_g1	ABHD14A	hydrolase activity
TRINITY_DN1172_c0_g1_i1	43.9173	39.1801	27.7404	19.4036	49.3344	26.2368	22.4282	13.6532	11.9811	9.03258	10.4906	9.10027	22.1701	23.5157	TRINITY_DN1172_c0_g1	CYP20A1	Cytochrome P450
TRINITY_DN11720_c0_g1_i18	12.0412	5.51204	1.41257	1.67733	3.7579	1.40159	1.48161	0.869654	1.38774	0.726823	1.15278	0.760589	1.57902	2.5618	TRINITY_DN11720_c0_g1	MAP3K20	MAP kinase kinase kinase activity
TRINITY_DN117228_c0_g1_i1	7.20608	4.73346	1.48144	3.08522	4.72936	1.28285	3.23201	1.09447	1.48187	4.11622	2.12782	1.24437	1.58977	1.75857	TRINITY_DN117228_c0_g1	L1TD1	L1 transposable element RBD-like domain
TRINITY_DN117228_c2_g1_i1	3.2726	2.16026	0.98035	0	1.25187	0.35372	0	0	1.4009	0.201772	0.213347	0	0.350678	0.323261	TRINITY_DN117228_c2_g1	L1TD1	L1 transposable element RBD-like domain
TRINITY_DN11723_c0_g1_i1	277.071	198.215	163.192	90.5143	154.409	90.4501	80.8408	76.9865	64.6213	76.1789	82.4748	78.13	138.201	123.506	TRINITY_DN11723_c0_g1	-	Metal ion binding
TRINITY_DN11723_c1_g1_i1	17.3139	12.3582	5.75586	3.72067	8.2923	5.75105	3.71519	5.56076	1.79263	4.00958	6.1667	3.14689	6.65187	4.96385	TRINITY_DN11723_c1_g1	-	Zinc finger protein
TRINITY_DN11723_c1_g2_i2	6.82523	6.01439	3.34867	3.06709	3.51461	3.32677	1.42418	2.03338	1.44211	1.41618	1.67712	1.51162	3.59353	2.54115	TRINITY_DN11723_c1_g2	-	K02A2.6-like
TRINITY_DN11723_c3_g1_i1	1.10573	1.36248	0.927462	0.847154	29.4109	6.86007	0.518823	0.570996	0.55222	0.381773	1.11011	0.39951	1.16116	1.22329	TRINITY_DN11723_c3_g1	-	K02A2.6-like
TRINITY_DN11723_c4_g1_i1	1.9623	3.32468	0.411484	0.451024	0.175149	1.03927	0	0.303998	0.490002	0.16938	0.268646	0.354498	0.588763	0.94978	TRINITY_DN11723_c4_g1	ZSCAN20	Zinc finger and SCAN
TRINITY_DN11724_c0_g1_i1	79.0923	52.5357	14.5121	17.4215	25.5908	19.4483	17.9757	22.9742	20.2437	10.6672	17.5955	12.5023	7.41581	13.672	TRINITY_DN11724_c0_g1	-	-
TRINITY_DN11725_c0_g1_i3	124.909	111.814	57.4535	33.4121	83.4575	71.0153	33.2623	23.8178	27.6057	34.3902	25.6344	26.9098	40.9236	44.6732	TRINITY_DN11725_c0_g1	DNLZ	DNL-type zinc finger
TRINITY_DN117259_c0_g1_i4	17.9411	17.9881	14.9066	17.1171	17.5244	26.124	14.0965	9.61436	10.6507	10.2268	6.64255	12.6894	20.821	17.3207	TRINITY_DN117259_c0_g1	FAM206A	Family with sequence similarity 206 member A
TRINITY_DN11726_c0_g3_i1	4.05841	14.948	26.7641	28.9304	11.6547	17.222	8.17589	8.20077	11.8085	5.3308	8.29389	6.85353	8.33841	11.1027	TRINITY_DN11726_c0_g3	-	-
TRINITY_DN117260_c0_g1_i1	0.330037	0.127085	0.346034	0.252857	0.589162	0.249705	0.483929	0.426075	0.576889	0.142439	0	0.149056	0.495116	0.570508	TRINITY_DN117260_c0_g1	-	Reverse transcriptase (RNA-dependent DNA polymerase)
TRINITY_DN11727_c0_g1_i5	0.736831	0.11349	0.103006	0	0.920743	0.222994	0.0864326	0	0.073597	0.063601	0.0672497	0.0665557	0	0.101896	TRINITY_DN11727_c0_g1	EGFL8	epidermal growth factor-like protein 8
TRINITY_DN117277_c0_g1_i1	7.74224	0.993749	0.450973	0	1.15175	0	0.756824	0	0	1.11381	0.588855	0.291389	0.483949	0.446113	TRINITY_DN117277_c0_g1	-	Coprinopsis cinerea okayama7 130
TRINITY_DN117279_c0_g1_i1	3.26352	1.58736	0.24012	0.263193	0.153311	0.389869	0.100742	0.177397	0.171563	0.0741307	0.470301	0.465448	0.515355	0.593829	TRINITY_DN117279_c0_g1	SDK2	Fibronectin type 3 domain
TRINITY_DN117293_c0_g1_i1	41.3524	42.4953	78.5459	62.1207	35.751	28.5366	34.7625	30.6737	21.7868	16.3901	34.2461	26.0059	45.4315	34.4732	TRINITY_DN117293_c0_g1	TMEM115	Transmembrane protein 115
TRINITY_DN117293_c1_g1_i11	0.212412	0.163584	0.0742361	0.0813696	0.189593	0.0803553	0	0.0548445	0.583451	0.320858	0.0969331	0.335765	0.159329	0.146872	TRINITY_DN117293_c1_g1	-	RNase H
TRINITY_DN117293_c5_g1_i1	8.59623	6.96259	1.45035	4.76916	4.49781	5.38253	2.1732	2.143	3.84898	1.98293	1.96142	2.67749	15.0082	10.9654	TRINITY_DN117293_c5_g1	-	Integrase core domain
TRINITY_DN1173_c0_g1_i1	76.7265	69.1219	50.7715	35.514	74.5006	39.1974	32.8736	33.0113	21.2208	26.1839	34.6681	27.2977	52.6091	31.7371	TRINITY_DN1173_c0_g1	ATL3	Guanylate-binding protein, C-terminal domain
TRINITY_DN117303_c0_g1_i1	2.29449	3.97584	0.400951	0	0.511998	0	1.68219	0.296217	0	0	0.785307	0	0	0.396629	TRINITY_DN117303_c0_g1	-	Glycosyltransferase family 6
TRINITY_DN117303_c0_g2_i1	4.50373	3.15312	0.858552	0.313684	0.730891	0.929322	0.720412	0	0.204476	0	0.747365	0.184913	0	0.2831	TRINITY_DN117303_c0_g2	ABO	Histo-blood group ABO system
TRINITY_DN117307_c0_g1_i1	0.783549	1.20686	0	0	0	0	0.459563	0	0.391317	0.338167	0.357568	0	0	0	TRINITY_DN117307_c0_g1	-	Reverse transcriptase (RNA-dependent DNA polymerase)
TRINITY_DN117324_c0_g1_i1	0	4.84519	1.88468	0	0.802221	0	0	0	0	0	0	0.405919	0	0	TRINITY_DN117324_c0_g1	-	K02A2.6-like
TRINITY_DN117339_c0_g1_i1	7.97964	1.28027	0	0	0.296766	0.251557	0	0	0	0	0.151728	0	0	0.229896	TRINITY_DN117339_c0_g1	-	-
TRINITY_DN117341_c1_g1_i1	7.2306	3.09359	0	0.246209	0	0	0.0942412	0.165949	0.0802461	0.0693469	0.659928	0.653118	0.120525	0.111102	TRINITY_DN117341_c1_g1	-	Reverse transcriptase (RNA-dependent DNA polymerase)
TRINITY_DN117343_c0_g3_i1	1.96805	0	0.275125	0.904689	0.702648	0	0	0.813035	0.589724	0.169876	1.97583	0.533303	0	0.54432	TRINITY_DN117343_c0_g3	-	Conserved hypothetical protein
TRINITY_DN11735_c2_g1_i8	4.86458	3.3717	1.3601	1.49079	2.60519	0.736105	1.71189	0.502411	1.45767	1.04974	0.887969	0.219701	5.10843	2.01816
TRINITY_DN11735_c5_g1_i1	1978.1	1040.34	592.117	196.085	636.258	396.828	402.234	352.75	462.668	315.429	273.482	185.188	446.818	502.237	TRINITY_DN11735_c5_g1	SLCO4C1	Solute carrier organic anion transporter family, member
TRINITY_DN117359_c0_g2_i1	2.60575	0.501689	0.455343	0	2.32582	0.492877	0	0.336401	0	0.281151	0	0.294212	0	1.35131	TRINITY_DN117359_c0_g2	ARHGAP31	SH3 domain binding
TRINITY_DN117360_c0_g1_i1	3.37832	3.46897	7.08413	3.88243	2.51282	1.27801	1.32096	2.61683	1.12479	2.18704	1.28473	1.27147	5.06809	4.67186	TRINITY_DN117360_c0_g1	-	K02A2.6-like
TRINITY_DN117365_c0_g1_i3	43.9579	68.1072	18.1296	16.9189	104.783	42.1641	8.73655	13.0712	3.01727	32.9529	40.6903	29.5441	34.2226	20.4551	TRINITY_DN117365_c0_g1	EFEMP2	fibulin-like extracellular matrix protein 2
TRINITY_DN11737_c0_g1_i4	31.5592	72.3484	58.4828	26.9905	22.9281	31.0964	12.053	10.2331	21.2593	13.3037	6.36362	9.28118	9.35882	40.0907
TRINITY_DN117380_c1_g1_i1	2.55946	3.28517	2.98169	2.61457	2.2845	1.29099	2.00155	1.3217	2.13039	2.57745	2.72532	0.770628	0.639943	0.589911	TRINITY_DN117380_c1_g1	-	Reverse transcriptase (RNA-dependent DNA polymerase)
TRINITY_DN117397_c0_g1_i1	6.02946	3.01823	1.26434	1.38584	0.807257	1.14047	0.884093	1.24544	0.602241	0.910777	1.92606	0.544623	0.452265	1.45917	TRINITY_DN117397_c0_g1	ABHD14A	hydrolase activity
TRINITY_DN117399_c0_g2_i2	12.3133	7.7654	0.406617	0.742817	0.778851	0.660202	0.62552	0.150202	0.290525	0.167377	0.398203	0.306517	0.5818	0.536313	TRINITY_DN117399_c0_g2	CDH4	Cadherin prodomain like
TRINITY_DN117402_c0_g1_i1	2.93574	5.65222	0	0	0.655089	0	0	0.758004	0	0.63351	0	0.331471	0	0	TRINITY_DN117402_c0_g1	TAF1	negative regulation of protein autoubiquitination
TRINITY_DN117402_c0_g2_i1	0.454246	0.349826	0	0	0	0	0	0	0	0	0	0	0	0	TRINITY_DN117402_c0_g2	TAF1	negative regulation of protein autoubiquitination
TRINITY_DN117410_c0_g2_i1	6.79838	4.65387	1.58398	1.73619	1.34845	0	0	1.5603	0.377247	0.978025	2.06827	1.02346	1.6998	0.522303	TRINITY_DN117410_c0_g2	-	Reverse transcriptase (RNA-dependent DNA polymerase)
TRINITY_DN117414_c0_g1_i1	3.71135	2.04157	0	0	0	0	0	0	0	0	0.241951	0.239454	0.795387	2.1996	TRINITY_DN117414_c0_g1	PTPRQ	Phosphatidylinositol phosphatase PTPRQ
TRINITY_DN117414_c0_g2_i1	0	0	0	0	0.395037	0.167429	0	1.14274	0	0.0955061	0.100985	0	0.331978	0	TRINITY_DN117414_c0_g2	PTPRQ	Phosphatidylinositol phosphatase PTPRQ
TRINITY_DN117431_c0_g1_i11	11.0688	15.2541	11.8089	6.24868	8.31974	9.25617	3.07517	2.70753	3.78227	3.77142	1.86096	1.05243	5.24376	4.83379	TRINITY_DN117431_c0_g1	-	Reverse transcriptase (RNA-dependent DNA polymerase)
TRINITY_DN117432_c0_g1_i1	2.26401	2.03416	0.439583	0.337277	2.18918	5.70981	0.368854	0.357233	0.251263	0.298562	0.0573982	0.142015	1.69821	4.218	TRINITY_DN117432_c0_g1	WDR62	WD repeat-containing protein 62
TRINITY_DN117434_c0_g1_i1	1.00641	0.775064	0.879331	0.385531	0	0	0.442708	0.779564	0.125655	0.108588	0.574089	0.681798	0.754903	0.869853	TRINITY_DN117434_c0_g1	TSNAXIP1	Translin-associated factor X-interacting protein 1
TRINITY_DN117436_c0_g1_i1	1.64507	3.80072	1.14987	0.420122	0.489446	0.82977	0.643239	1.41585	1.64315	0.709986	0.250239	0.742971	0.822635	1.13748	TRINITY_DN117436_c0_g1	-	K02A2.6-like
TRINITY_DN117436_c1_g1_i1	0	3.32954	1.51098	0.828086	0.964729	1.63553	2.53573	1.11629	0	0.466475	0	0.488147	0.810732	0	TRINITY_DN117436_c1_g1	-	Integrase core domain
TRINITY_DN117437_c0_g1_i1	3.59895	0	0	0	0.642464	0	0	0	0.359475	0	0	0.975248	0	0.497698	TRINITY_DN117437_c0_g1	DYNC2H1	intraciliary retrograde transport
TRINITY_DN117437_c0_g2_i1	0	0	0	0.670663	0	0	0	0	0.437174	0.377796	0	0	0	0	TRINITY_DN117437_c0_g2	DYNC2H1	2, heavy chain 1
TRINITY_DN117438_c0_g1_i3	60.6158	140.045	59.317	60.7951	97.387	61.7049	52.3586	68.864	18.1635	47.5652	61.8616	58.2367	94.2416	83.0633
TRINITY_DN11744_c0_g1_i5	75.1115	36.6544	6.75762	3.4186	11.2843	2.25066	5.67032	5.37646	5.57107	5.13536	3.05436	2.01523	5.57826	5.65636	TRINITY_DN11744_c0_g1	-	-
TRINITY_DN11745_c0_g2_i1	0	0	0	0	0	0	0	0	0	0.157347	0.166374	0.164657	0	0	TRINITY_DN11745_c0_g2	PEBP1	phosphatidylethanolamine binding protein 1
TRINITY_DN117459_c0_g1_i1	0	0	0	0	0	0	0	0	0	0	0	0	0	0	TRINITY_DN117459_c0_g1	CIT	Citron Rho-interacting kinase isoform X1
TRINITY_DN11746_c0_g1_i4	4.86027	6.2786	2.41094	2.5225	2.79879	2.84691	1.93107	2.67175	2.66219	1.08264	2.07486	1.06213	2.11683	2.49336	TRINITY_DN11746_c0_g1	L1TD1	transposition, RNA-mediated
TRINITY_DN11746_c1_g1_i1	3.13826	1.87977	1.21866	1.60291	4.04606	2.3744	1.43161	0.720261	0.87072	1.8059	0.636501	0.314966	0.78466	1.68773	TRINITY_DN11746_c1_g1	ABHD14A	hydrolase activity
TRINITY_DN117464_c0_g1_i1	8.28794	7.4054	6.59327	4.63078	5.14969	3.29122	8.11063	4.27987	5.14532	1.32406	2.19407	1.53034	13.1547	6.64885	TRINITY_DN117464_c0_g1	METTL21B	Methyltransferase
TRINITY_DN117478_c0_g1_i1	0	0	0	0	0.961637	0	0	0	0	0	0	0	0	0.744951	TRINITY_DN117478_c0_g1	-	Reverse transcriptase (RNA-dependent DNA polymerase)
TRINITY_DN117482_c0_g1_i1	4.2093	0.926195	0	0	0	0.454963	0	0	0	0.259524	0.274413	0.271581	0	0.831574	TRINITY_DN117482_c0_g1	FREM2	Extracellular matrix protein 2
TRINITY_DN117482_c0_g2_i1	5.64945	3.04555	0.394886	1.73133	1.51276	0.427436	0.662698	0.291736	0.705356	0.243821	1.16014	1.0206	0	0.976575	TRINITY_DN117482_c0_g2	FREM2	Extracellular matrix protein
TRINITY_DN117492_c0_g1_i1	3.90863	4.10473	4.22227	8.71153	1.26863	1.88189	3.95973	2.2019	3.01678	1.6869	3.24306	2.08623	7.46285	3.93108	TRINITY_DN117492_c0_g1	-	-
TRINITY_DN117508_c0_g1_i2	11.6577	7.27794	4.33945	3.43521	3.6942	1.51353	2.83207	1.03302	0.86125	1.01221	1.16472	1.09039	4.19108	1.71707	TRINITY_DN117508_c0_g1	SFI1	negative regulation of phosphatase activity
TRINITY_DN11751_c0_g1_i1	31.2207	31.6577	17.8218	13.9531	45.5155	20.0782	19.227	21.2276	14.2927	17.0675	24.2205	20.2105	35.1275	16.9102
TRINITY_DN11753_c0_g1_i23	41.1166	33.6602	18.9761	15.3623	18.6011	11.5912	11.8926	13.3794	6.97603	6.223	10.2813	6.05423	22.5606	14.4097	TRINITY_DN11753_c0_g1	SNX15	Sorting nexin 15
TRINITY_DN11753_c1_g1_i5	54.2999	51.6321	23.6248	35.0926	46.3234	65.258	16.5738	18.7889	17.7099	12.9929	18.2896	17.6838	30.0626	44.6971
TRINITY_DN117537_c0_g3_i1	0	0	0	0	0	0	0	0	0.465027	0	0	0	0	0	TRINITY_DN117537_c0_g3	KCNK12	stabilization of membrane potential
TRINITY_DN11754_c0_g1_i2	49.5774	30.5188	33.9113	24.9227	6.58531	3.34081	5.27795	8.94757	4.35458	8.39469	10.7128	8.5575	10.6909	5.29468	TRINITY_DN11754_c0_g1	DAPK1	Death-associated protein kinase
TRINITY_DN11755_c0_g2_i1	6.99176	14.911	9.02235	14.4219	23.5224	38.6573	20.1884	11.6648	18.802	20.8906	22.3345	18.7034	8.47182	10.4126	TRINITY_DN11755_c0_g2	-	NAD+ synthase (glutamine-hydrolyzing) activity
TRINITY_DN11755_c2_g1_i4	9.39528	12.0592	10.2155	7.99797	11.1813	9.47793	7.95958	2.69539	4.69215	11.2635	4.28748	2.82883	7.83036	10.1054	TRINITY_DN11755_c2_g1	-	Reverse transcriptase (RNA-dependent DNA polymerase)
TRINITY_DN117555_c0_g1_i11	117.187	98.2973	25.7471	28.7462	87.3178	51.2019	19.6952	19.9063	12.92	15.9714	26.2698	21.5882	34.4408	30.0897	TRINITY_DN117555_c0_g1	RPUSD1	RNA pseudouridylate synthase
TRINITY_DN117564_c0_g1_i1	0	0.645565	0	0.642231	2.24462	0.634225	0	0	0	0	0	0.378588	0	0	TRINITY_DN117564_c0_g1	L1TD1	L1 transposable element RBD-like domain
TRINITY_DN117576_c1_g1_i1	0	0	0.720727	0	0.920339	0.780136	0	0	0	0	0	0	0.773428	0.71296	TRINITY_DN117576_c1_g1	-	K02A2.6-like
TRINITY_DN117582_c0_g1_i1	0	0.532657	0	0	0	0	0	0	0	0	0.315631	0	0	0.47824	TRINITY_DN117582_c0_g1	-	Reverse transcriptase (RNA-dependent DNA polymerase)
TRINITY_DN11759_c0_g1_i2	0.634231	0.732655	0.221658	0	0.849143	0.599822	0.743972	0.573151	0.712676	0	0.434141	0.286441	0.118933	0	TRINITY_DN11759_c0_g1	-	mannose binding
TRINITY_DN117590_c0_g2_i1	0.51954	0.400111	0	0	1.8549	0.393083	0.609436	0	0	0.224225	0	0	0.779405	1.43694	TRINITY_DN117590_c0_g2	-	kinase H1
TRINITY_DN117594_c0_g1_i1	0	0	7.99592	0.674175	0	0	0.516106	0	0.439463	0	0	0	0	0	TRINITY_DN117594_c0_g1	ITPK1	inositol-1,3,4-trisphosphate 6-kinase activity
TRINITY_DN117597_c0_g1_i1	0.454246	0.52474	0.158755	0	0	0	0.266423	0.117286	0.226858	0	0.103646	0.30773	0	0	TRINITY_DN117597_c0_g1	-	Reverse transcriptase (RNA-dependent DNA polymerase)
TRINITY_DN1176_c0_g1_i6	4.13714	4.35027	2.28006	0.975279	4.47383	2.16702	1.63322	1.0682	1.54961	1.44215	1.08921	1.18576	3.4613	1.81539	TRINITY_DN1176_c0_g1	NFYC	Component of the sequence-specific heterotrimeric transcription factor (NF-Y) which specifically recognizes a 5- CCAAT-3 box motif found in the promoters of its target genes. NF- Y can function as both an activator and a repressor, depending on its interacting cofactors
TRINITY_DN1176_c2_g1_i1	1.23773	2.21389	0.725607	1.07064	1.31858	2.11459	0.725945	0.907192	1.03688	0.482488	0.838133	0.631129	1.01825	1.38036	TRINITY_DN1176_c2_g1	OTUD7B	OTU domain-containing protein 7B
TRINITY_DN117605_c0_g1_i3	14.5649	13.283	2.6791	1.46827	5.81587	1.44997	1.79843	0.791712	0.574258	0.827103	0	0.173106	1.15	2.12018	TRINITY_DN117605_c0_g1	-	Reverse transcriptase (RNA-dependent DNA polymerase)
TRINITY_DN117605_c0_g2_i2	7.71058	6.68977	2.25133	3.365	4.53008	2.5846	1.94634	3.62891	2.19349	1.55857	4.54311	2.99748	2.56237	2.69948	TRINITY_DN117605_c0_g2	-	Reverse transcriptase (RNA-dependent DNA polymerase)
TRINITY_DN11761_c0_g1_i1	31.0573	15.4651	5.14377	6.02029	8.01566	2.54796	4.53561	4.25101	1.37041	5.16775	3.92741	3.43623	11.0398	3.44972	TRINITY_DN11761_c0_g1	CDK2	positive regulation of DNA-dependent DNA replication initiation
TRINITY_DN117615_c0_g1_i1	0	0.08156	0	0.162278	0.189055	0.32051	0.12423	0.328134	0.105781	0.0457069	0.193316	0.239152	0.238315	0.366139	TRINITY_DN117615_c0_g1	TLR7	Toll-like receptor 7
TRINITY_DN11763_c0_g1_i1	0.169171	0.390848	0.236494	0.25922	0	0.255988	0	0	0.168973	0	0.1544	0.0764034	0	0.116973	TRINITY_DN11763_c0_g1	HSF2BP	heat shock transcription factor 2 binding protein
TRINITY_DN11768_c0_g1_i1	5.40823	7.15528	3.58639	3.61229	5.81742	6.29516	2.35867	2.07669	4.50159	2.03486	3.16412	2.63043	5.61693	5.65721	TRINITY_DN11768_c0_g1	-	-
TRINITY_DN11768_c1_g1_i1	12.7867	5.68116	3.95319	2.44912	3.29222	1.86046	1.44223	2.15868	1.59647	1.69801	2.3565	1.33267	4.4267	4.42066	TRINITY_DN11768_c1_g1	ZNF112	Zinc finger protein
TRINITY_DN11768_c2_g1_i1	3.60474	5.5522	2.8346	5.0057	3.41858	2.38642	1.84996	4.18833	2.81292	0.87511	1.85063	1.62803	3.54885	6.23123	TRINITY_DN11768_c2_g1	-	Zinc finger protein
TRINITY_DN117690_c1_g1_i1	13.9538	7.71517	1.50052	2.19295	2.55481	0.947456	1.88864	1.20095	1.2508	1.0037	0.734736	1.29272	1.34187	1.48435	TRINITY_DN117690_c1_g1	-	Reverse transcriptase (RNA-dependent DNA polymerase)
TRINITY_DN1177_c0_g1_i5	1.1414	3.51608	1.49591	1.96758	2.92899	0.971528	1.50626	0.736769	1.35383	0.49261	1.04174	0.708807	3.10356	3.35418	TRINITY_DN1177_c0_g1	JUN	leading edge cell differentiation
TRINITY_DN11771_c0_g1_i1	78.0937	59.4287	19.8495	20.4562	37.8138	30.7688	15.6147	15.8998	12.1782	28.009	24.0519	22.7233	30.2727	24.5444	TRINITY_DN11771_c0_g1	CTCF	Transcriptional repressor CTCF
TRINITY_DN11771_c10_g1_i1	14.4553	12.0159	5.29255	1.58212	8.60156	11.9784	2.01863	0.473946	0.687542	2.07956	1.25649	3.21244	15.4897	10.6297	TRINITY_DN11771_c10_g1	MAP1LC3C	Microtubule-associated proteins 1A 1B light chain 3C
TRINITY_DN117712_c1_g2_i1	1.9099	1.47086	0	1.09745	0.85236	0.361256	0	0.246567	0.953834	0.206071	0.217893	0.431289	0	0.660298	TRINITY_DN117712_c1_g2	-	Reverse transcriptase (RNA-dependent DNA polymerase)
TRINITY_DN117720_c0_g1_i1	4.22289	4.55302	1.18069	0.647072	1.20615	0.383404	1.68422	3.66356	0.590514	0.947718	1.38751	0.839171	1.52043	1.16796	TRINITY_DN117720_c0_g1	-	K02A2.6-like
TRINITY_DN117728_c0_g1_i1	13.1924	9.34701	1.4754	0.404293	0.942011	1.59701	0.619004	0	0	0.227745	1.44487	1.66828	0.791641	2.18924	TRINITY_DN117728_c0_g1	-	Reverse transcriptase (RNA-dependent DNA polymerase)
TRINITY_DN117730_c0_g1_i1	4.59071	4.32107	3.20882	2.73557	9.56091	6.94664	2.69253	0.79021	2.03793	0.880569	1.6294	1.38222	1.91303	3.87963	TRINITY_DN117730_c0_g1	L1TD1	L1 transposable element RBD-like domain
TRINITY_DN117734_c0_g1_i1	6.78038	3.79763	1.86702	0.314835	1.28375	1.71001	0.723054	0.212204	0.410452	1.68484	0.0937632	0.0927956	3.08237	2.98345	TRINITY_DN117734_c0_g1	-	K02A2.6-like
TRINITY_DN117739_c1_g1_i1	0.542165	1.2526	0.757926	0	0.48392	0.820401	0.317988	0.279972	0.812297	0	0.742242	0.734582	0.406674	1.12464	TRINITY_DN117739_c1_g1	S100P	S100 calcium binding protein P
TRINITY_DN11774_c0_g1_i1	174.605	145.161	73.5193	67.2344	107.813	74.0864	50.6721	46.4419	31.2726	45.0418	48.9925	44.5932	93.4624	68.6482	TRINITY_DN11774_c0_g1	YTHDF2	YTH N6-methyladenosine RNA binding protein 2
TRINITY_DN11774_c0_g2_i1	59.2067	50.9156	44.0599	41.5358	40.0709	40.7662	26.4774	30.6601	26.0986	20.9557	26.8667	26.2136	34.8605	41.6288	TRINITY_DN11774_c0_g2	YTHDF1	YTH domain family
TRINITY_DN117740_c0_g2_i1	2.7585	1.8209	1.92814	1.50958	2.46215	0.596306	0.462257	0.406994	0.590415	0.680299	1.07899	0.711905	1.18236	0.817438	TRINITY_DN117740_c0_g2	L1TD1	L1 transposable element RBD-like domain
TRINITY_DN117747_c0_g1_i1	1.76917	0.454161	0	0	0.526369	0.446183	0.345882	0.304531	0	0	0	0.26634	0	0.407763	TRINITY_DN117747_c0_g1	ABHD14A	hydrolase activity
TRINITY_DN117748_c1_g1_i1	0.620761	0.59758	0.108475	0.118899	1.80074	2.23092	0.364086	0	0.697541	2.00933	0.0708202	1.9625	0.349221	0.643836	TRINITY_DN117748_c1_g1	TPBG	Trophoblast glycoprotein
TRINITY_DN117750_c0_g1_i1	0.275414	0.848411	0.192509	0.211008	0	0	0	0.142223	0.206319	0	0.125683	0	0	0.476085	TRINITY_DN117750_c0_g1	HSD3B7	Hydroxy-delta-5-steroid dehydrogenase, 3 beta- and steroid delta-isomerase
TRINITY_DN117764_c0_g1_i1	0.255622	0.590581	0	0	0.68448	0.386805	0.299852	0.528009	0	0.220645	0.116651	0.115448	0	0.176749	TRINITY_DN117764_c0_g1	NLRP3	NACHT, LRR and PYD domains-containing protein 3-like
TRINITY_DN117766_c0_g1_i1	6.71065	5.63786	2.55852	1.86958	4.0839	2.53863	1.96795	0.315032	1.06636	2.23798	1.11359	1.65314	3.432	0.843647	TRINITY_DN117766_c0_g1	L1TD1	L1 transposable element RBD-like domain
TRINITY_DN117769_c0_g1_i3	6.82673	6.97182	2.69708	2.95625	2.9142	4.49138	2.95947	2.37575	1.63057	1.72936	4.06349	4.62479	4.00748	3.69417	TRINITY_DN117769_c0_g1	EFHB	family, member B
TRINITY_DN117779_c0_g1_i1	0.657813	1.0132	0	0.503982	0	0	0	0	0.985566	0	0.600378	0.297091	0.98684	0.454843	TRINITY_DN117779_c0_g1	-	-
TRINITY_DN11778_c0_g1_i1	25.0852	15.7522	12.139	2.66109	9.98954	6.7158	3.39528	7.37378	2.12012	5.16336	5.28347	4.00886	6.94753	7.47175	TRINITY_DN11778_c0_g1	-	Zinc finger protein
TRINITY_DN117785_c0_g1_i1	2.1994	0.846908	0	0	0.327187	0	0.214997	0	0.18307	0	0	0.165555	0	0.253462	TRINITY_DN117785_c0_g1	-	-
TRINITY_DN117786_c0_g1_i1	2.76029	3.54295	0.428754	1.17488	0.821252	0.232048	0.359768	1.58379	0.919023	0.132367	2.93917	0.554064	0.92021	0.212066	TRINITY_DN117786_c0_g1	TDRD7	Tudor domain
TRINITY_DN117799_c0_g1_i1	0.994504	3.06357	0	0	2.66299	9.78171	0	0	0	0	0	0	1.49194	7.56412	TRINITY_DN117799_c0_g1	TTN	Titin-like
TRINITY_DN117799_c0_g2_i1	0.666618	3.33697	0	0.127682	5.65253	9.45678	0	0.0860599	0.0832299	0	0.456311	0.150534	5.00025	8.52724	TRINITY_DN117799_c0_g2	TTN	skeletal muscle myosin thick filament assembly
TRINITY_DN117799_c1_g1_i1	1.75705	10.3586	0.0846998	0.278516	12.4382	19.0239	4.08662	2.22141	1.21034	0.104595	0.635927	0.465182	9.13476	20.0251	TRINITY_DN117799_c1_g1	TTN	skeletal muscle myosin thick filament assembly
TRINITY_DN117799_c1_g2_i1	0.160373	0.370522	0	0	0.143144	0.242676	0.188123	0	0	0	0.0731854	0.0724302	3.36825	1.44157	TRINITY_DN117799_c1_g2	TTN	skeletal muscle myosin thick filament assembly
TRINITY_DN117799_c1_g3_i1	2.01801	7.32655	0	0.662611	9.77801	66.5257	0.169085	0.223306	0.0719875	0.06221	0.197337	0.260401	15.5694	74.8504	TRINITY_DN117799_c1_g3	TTN	skeletal muscle myosin thick filament assembly
TRINITY_DN1178_c3_g1_i8	84.3671	53.6991	13.9049	11.4113	25.3592	15.3984	7.4194	10.0093	6.47044	6.29607	5.33047	4.46917	12.8173	17.5994	TRINITY_DN1178_c3_g1	APPL1	DCC-interacting protein 13-alpha
TRINITY_DN117800_c0_g1_i2	0.604573	0.931193	0.422585	0	0.269812	0.457418	0	0.780499	0.301933	0	0.551786	0.136523	0	0.209015	TRINITY_DN117800_c0_g1	-	Reverse transcriptase (RNA-dependent DNA polymerase)
TRINITY_DN117806_c0_g1_i1	0.800339	1.23272	0	0	0.714359	1.51384	0	0	0.399702	0	0	0	0	0.276696	TRINITY_DN117806_c0_g1	-	Retrotransposable element tf2 155 kda protein type 1-like
TRINITY_DN117806_c1_g1_i1	4.4346	1.36608	1.23988	0	1.58327	0	1.04038	0.458002	1.32882	0.765561	0.809481	0	1.33054	0.613258	TRINITY_DN117806_c1_g1	-	Reverse transcriptase (RNA-dependent DNA polymerase)
TRINITY_DN117812_c0_g1_i1	6.76148	1.48777	0	0.740042	0.862157	0	0	0	0	0	0	0.436246	1.44907	0	TRINITY_DN117812_c0_g1	-	Reverse transcriptase (RNA-dependent DNA polymerase)
TRINITY_DN117816_c0_g1_i1	1.07165	1.37551	0	0.273682	0.956527	0	1.04757	0.184466	0	0.30834	0.652058	0.645329	0.535893	2.96397	TRINITY_DN117816_c0_g1	ABHD14A	hydrolase activity
TRINITY_DN117817_c0_g1_i1	0	0.338394	0	0	0.392197	0.6649	0.257716	0	0.219444	0	0.200518	0	0	0.303823	TRINITY_DN117817_c0_g1	-	Reverse transcriptase (RNA-dependent DNA polymerase)
TRINITY_DN117819_c0_g1_i1	0	0	0	0	1.19773	0	0	0.346473	0	0	0.918543	0	0.503269	0.463922	TRINITY_DN117819_c0_g1	PODNL1	Podocan-like protein 1
TRINITY_DN117820_c0_g1_i1	3.11037	1.53988	0.310584	0	0	4.20232	0.390917	0.229455	0.332865	0.383539	0.304157	0.301018	1.49983	2.30428	TRINITY_DN117820_c0_g1	C7orf72	Chromosome 7 open reading frame 72
TRINITY_DN117823_c0_g1_i1	0.844579	0.975646	2.65655	1.94122	1.13077	0.639006	0.247679	1.30841	1.05449	0.182253	0.192709	0.762883	0	0.583982	TRINITY_DN117823_c0_g1	PXDN	Peroxidasin homolog
TRINITY_DN117835_c0_g2_i1	2.26105	0.580429	0.52681	0	0.672714	1.14047	0	0	0	0.325278	0	0	0	0.521132	TRINITY_DN117835_c0_g2	-	Reverse transcriptase (RNA-dependent DNA polymerase)
TRINITY_DN117835_c1_g2_i1	5.12412	1.57848	0.716333	0	0.914727	0.775379	1.20215	0	0	0.884596	0	0	1.53742	1.41722	TRINITY_DN117835_c1_g2	-	Reverse transcriptase (RNA-dependent DNA polymerase)
TRINITY_DN117845_c0_g1_i1	1.03111	0.794084	0	0	0	0	0	0	0	0	0	0	0.386714	0	TRINITY_DN117845_c0_g1	AKNA	proximal promoter DNA-binding transcription activator activity, RNA polymerase II-specific
TRINITY_DN117845_c0_g2_i2	10.9134	9.99796	2.38609	6.18178	2.63144	1.60445	3.60997	11.7253	4.64956	0.647352	4.60261	3.36377	3.99603	3.3975	TRINITY_DN117845_c0_g2	AKNA	Transcription factor
TRINITY_DN117848_c0_g2_i1	0.778107	1.19848	0	0.198715	0.694515	1.37367	0.912744	0.669687	1.29533	0.447759	0.473446	0.585701	0.778202	1.43472	TRINITY_DN117848_c0_g2	-	L1 transposable element RBD-like domain
TRINITY_DN117852_c0_g1_i1	1.07052	4.94659	1.49654	3.2807	0.955511	0	0.627875	0.552812	2.13853	0.462018	1.9541	1.93393	0	0.740206	TRINITY_DN117852_c0_g1	-	Reverse transcriptase (RNA-dependent DNA polymerase)
TRINITY_DN11786_c0_g1_i35	9.87184	8.56489	4.1052	2.48918	4.01528	3.30905	5.20366	2.64569	3.74442	1.13255	1.36859	1.52378	5.62389	5.70262	TRINITY_DN11786_c0_g1	ERMARD	RNA degradation
TRINITY_DN117866_c0_g1_i2	6.99309	4.01634	2.56829	0.726473	0.317381	0.538063	0.417107	0.244828	0.532748	0.102309	0.432713	0.321185	0.266718	0.245865	TRINITY_DN117866_c0_g1	-	K02A2.6-like
TRINITY_DN11788_c0_g1_i2	21.5316	23.8452	47.2651	15.2694	21.2833	15.8869	14.4029	9.28103	14.4858	12.0575	19.002	21.6991	39.5091	25.9617	TRINITY_DN11788_c0_g1	OGFRL1	Opioid growth factor receptor-like
TRINITY_DN117885_c1_g2_i2	172.408	75.9913	81.856	149.536	71.6202	99.2686	59.1458	59.3541	60.11	46.33	221.683	131.245	65.0678	266.914
TRINITY_DN117908_c0_g1_i1	3.20136	5.7527	0.745896	1.63514	1.90496	0	1.25176	1.65317	1.06587	0.460552	0.973947	0.481948	0	0	TRINITY_DN117908_c0_g1	-	Reverse transcriptase (RNA-dependent DNA polymerase)
TRINITY_DN11791_c0_g2_i2	6.4895	8.40043	12.9325	7.08763	4.62154	3.49964	8.26025	7.48663	3.75813	2.05588	4.6312	4.02217	3.00349	3.38923	TRINITY_DN11791_c0_g2	col6a6	von Willebrand factor (vWF) type A domain
TRINITY_DN117910_c0_g2_i1	0.703227	0.541572	0.245771	0	0.31384	0	0	0	0.526804	0.151751	0.320913	0.158801	0	0.486244	TRINITY_DN117910_c0_g2	RTL1	multicellular organism development
TRINITY_DN117911_c0_g1_i2	136.372	113.543	2.82543	1.46697	1.89893	0.32193	0.873461	0.988763	0.424999	0.275457	0.582519	1.15302	1.43623	1.17683	TRINITY_DN117911_c0_g1	CRHBP	cellular response to immobilization stress
TRINITY_DN117927_c0_g2_i1	14.7108	7.08073	0.257065	0	0	0.556509	0	0	0	0	0	0	0	0	TRINITY_DN117927_c0_g2	-	Olfactory receptor
TRINITY_DN117943_c0_g2_i1	0.174438	0.403017	0.365787	0.267291	0.311397	0.923856	0.204621	0.450397	0.261352	0.0752848	0	0.0787824	0.130845	0.24123	TRINITY_DN117943_c0_g2	GAS2L1	GAS2-like protein
TRINITY_DN117943_c0_g3_i1	0.354207	0.272783	0	0	0	0	0	0	0	0	0	0	0	0	TRINITY_DN117943_c0_g3	GAS2L1	Growth-Arrest-Specific Protein 2 Domain
TRINITY_DN117949_c0_g1_i1	1.39478	3.75955	0.974926	0.534304	3.11235	1.05529	1.22709	1.44052	1.39315	0.601966	0.31825	0	0.523107	0.482209	TRINITY_DN117949_c0_g1	-	Reverse transcriptase (RNA-dependent DNA polymerase)
TRINITY_DN11795_c0_g1_i1	11.3509	29.801	9.19633	20.16	17.9604	25.7643	7.26272	10.2578	13.1414	5.45558	8.2408	6.29159	11.8038	16.9458	TRINITY_DN11795_c0_g1	-	GIY-YIG catalytic domain
TRINITY_DN11796_c1_g2_i4	14.4577	6.83962	0.938385	0.553838	1.93568	1.6408	0.847969	0.639937	0.46417	0.980529	1.03678	0.839522	1.85908	2.35638	TRINITY_DN11796_c1_g2	BAHD1	Bromo adjacent homology
TRINITY_DN11797_c0_g1_i7	127.829	48.9616	16.5463	8.80904	12.0737	9.21094	7.53702	10.8271	11.1466	5.25418	6.48155	6.1092	7.60979	22.4475	TRINITY_DN11797_c0_g1	-	transposition
TRINITY_DN117978_c0_g1_i2	0.256206	0.394621	0.179083	0	0	0	0	0.132304	0.255907	0	0	0	0.192178	0	TRINITY_DN117978_c0_g1	LONRF2	LON peptidase N-terminal domain and RING finger
TRINITY_DN117982_c0_g1_i1	67.3293	46.8027	23.9716	11.592	35.1124	31.6713	15.2339	13.1522	20.276	17.3044	17.4916	14.35	24.2113	21.9696	TRINITY_DN117982_c0_g1	MRPS35	28S ribosomal protein S35, mitochondrial
TRINITY_DN11799_c0_g1_i4	97.4587	97.989	83.1811	93.6804	89.0024	84.661	45.3848	49.2789	36.6733	34.8567	47.5118	41.8252	89.9403	100.925	TRINITY_DN11799_c0_g1	DUSP11	Dual specificity phosphatase 11
TRINITY_DN11799_c0_g2_i5	46.5112	44.072	45.6846	37.5559	110.502	66.068	39.0026	28.1783	24.2153	11.9063	13.942	13.9011	26.7358	27.851	TRINITY_DN11799_c0_g2	IVD	isovaleryl-CoA dehydrogenase
TRINITY_DN11799_c0_g3_i4	155.99	118.49	19.3107	12.6589	83.2537	65.463	23.081	9.86266	18.145	26.3004	8.95895	17.0911	18.0574	30.5273	TRINITY_DN11799_c0_g3	ENPP5	hydrolase activity
TRINITY_DN11799_c0_g4_i1	300.217	262.347	79.1182	131.119	235.577	119.24	33.3529	39.993	25.4246	22.361	34.7655	35.3851	594.866	222.439	TRINITY_DN11799_c0_g4	GLUL	ammonia ligase activity
TRINITY_DN117991_c0_g1_i1	0	0	0.341012	0	0.435458	0	0	0	0	0	0	0	0.365947	0.337336	TRINITY_DN117991_c0_g1	HTR1F	receptor 1F
TRINITY_DN117996_c0_g1_i1	3.64711	0.936244	0	0	1.0851	0.459899	0	0.941679	0.303571	0.26234	0.83217	0	0.455945	0	TRINITY_DN117996_c0_g1	-	L1 transposable element RBD-like domain
TRINITY_DN118_c0_g1_i1	1.38374	2.29525	1.19041	1.54945	1.33009	1.12747	0.749155	0.439729	1.06317	0.367508	0.48574	0.624945	0.718568	1.03038	TRINITY_DN118_c0_g1	TCHP	trichoplein, keratin
TRINITY_DN118_c0_g2_i17	42.9939	53.5715	63.4918	54.739	82.0377	57.6559	15.4248	15.0639	13.6272	15.0303	18.5141	17.2285	50.5622	54.1807	TRINITY_DN118_c0_g2	MRPL2	ribosomal protein L2
TRINITY_DN118_c1_g1_i12	2.21042	3.28301	1.98649	1.20965	2.39574	0.8362	0.926034	0.978391	2.28669	0.681417	1.00871	1.28353	4.14505	4.03932	TRINITY_DN118_c1_g1	CCZ1	Vacuolar fusion protein CCZ1 homolog
TRINITY_DN118_c2_g1_i2	4.55323	3.76955	0.954787	0.610479	1.42243	1.42105	0.701017	0.764164	1.81916	0.417585	0.935029	0.61692	1.5796	1.9677	TRINITY_DN118_c2_g1	-	K02A2.6-like
TRINITY_DN118_c4_g1_i2	134.99	100.506	71.7407	46.5122	39.1532	22.0036	26.9361	20.7749	14.7057	12.9175	23.3358	17.9506	79.8042	42.3124	TRINITY_DN118_c4_g1	RHPN1	BRO1-like domain
TRINITY_DN1180_c0_g1_i6	0.149696	1.15285	0.994029	0.688136	0.267228	0.169889	0.087799	0.502467	0.448563	0.226123	0.409877	0.540864	0.280714	0.207014	TRINITY_DN1180_c0_g1	CD97	Belongs to the G-protein coupled receptor 2 family
TRINITY_DN11802_c0_g1_i2	0.90923	4.20132	330.859	113.616	2.27234	4.26511	967.365	511.264	683.941	1.7266	92.1957	56.0113	15.9589	10.6876	TRINITY_DN11802_c0_g1	UROC1	urocanate hydratase activity
TRINITY_DN118029_c0_g1_i1	0.543041	0.836419	0.379575	0.832099	0.969404	1.64345	0.637004	0	0	0	0.495627	0	0.40733	0	TRINITY_DN118029_c0_g1	-	GIY-YIG catalytic domain
TRINITY_DN11803_c0_g1_i3	55.4312	57.0015	22.705	14.2387	35.4844	48.5417	22.464	10.2648	14.9312	10.741	12.611	12.0429	39.3965	46.485	TRINITY_DN11803_c0_g1	GPN2	GPN-loop GTPase 2
TRINITY_DN11804_c1_g1_i4	35.2362	25.4133	32.0574	12.4268	12.4805	12.6951	12.7936	8.95353	8.6591	7.48301	4.84948	4.04163	11.7468	8.50806	TRINITY_DN11804_c1_g1	-	Reverse transcriptase (RNA-dependent DNA polymerase)
TRINITY_DN11805_c0_g1_i2	4.29433	2.85101	1.24206	5.67257	1.85041	1.34445	1.38962	2.21758	1.40512	0.830819	2.63545	1.73883	1.11074	0.716729	TRINITY_DN11805_c0_g1	-	-
TRINITY_DN11805_c0_g2_i1	3.04201	2.09172	0.911275	0.665895	2.32732	1.15079	0.764652	0.673237	1.46497	0.187555	0.446209	0.490671	0.570447	0.826333	TRINITY_DN11805_c0_g2	-	Reverse transcriptase (RNA-dependent DNA polymerase)
TRINITY_DN11805_c1_g1_i1	203.973	99.2422	20.2534	6.62093	33.6896	12.2114	4.39773	2.49382	3.42731	2.02939	1.85584	2.23846	11.9158	23.1985	TRINITY_DN11805_c1_g1	NMNAT2	adenylyltransferase 2
TRINITY_DN118057_c0_g1_i1	4.33732	0.334028	0	0	0.774272	0.656321	1.78073	0	1.08306	0.748768	0.197931	0.587666	0.325339	0	TRINITY_DN118057_c0_g1	MAML2	Mastermind-like 2 (Drosophila)
TRINITY_DN11806_c0_g2_i1	23.577	12.8323	3.96151	4.03823	3.0858	3.38756	1.32964	1.58042	1.10388	1.22301	1.24145	1.10066	2.8908	2.78236	TRINITY_DN11806_c0_g2	-	-
TRINITY_DN11806_c1_g3_i4	7.54317	4.23586	3.07564	0.601998	1.54293	1.78348	0.645193	0.56806	1.02028	1.22082	0.788856	1.13559	0.471506	1.62991	TRINITY_DN11806_c1_g3	-	Reverse transcriptase (RNA-dependent DNA polymerase)
TRINITY_DN11807_c0_g1_i1	0	0	0	0	0.137818	0	0	0	0	0	0	0	0	0	TRINITY_DN11807_c0_g1	RBMS2	RNA binding motif single stranded interacting protein
TRINITY_DN11807_c0_g2_i1	7.21097	7.79605	4.45876	1.80614	6.31252	3.56726	4.71735	2.36313	2.97798	4.00988	1.89847	1.00207	5.40889	3.1642	TRINITY_DN11807_c0_g2	-	-
TRINITY_DN11807_c0_g3_i1	0	0	0	0	0	0	0	0	0	0	0	0	0	0	TRINITY_DN11807_c0_g3	RBMS2	RNA binding motif single stranded interacting protein
TRINITY_DN11807_c1_g2_i1	6.0823	3.00077	1.06285	0.218435	0.508958	0.287616	0.613141	0.736145	0.18985	0.246096	0.607168	0.343373	2.70886	0.525699	TRINITY_DN11807_c1_g2	-	transposition, RNA-mediated
TRINITY_DN118080_c0_g1_i14	0.476043	0.646963	0.117439	0.128724	0.124971	0.0635599	0.0492717	0.0723021	0.0699245	0.0120855	0.115009	0.0126469	0.18904	0.0774491	TRINITY_DN118080_c0_g1	SIPA1L3	C-terminal domain of SPAR protein
TRINITY_DN11809_c0_g1_i1	24.7932	20.2196	0.903832	3.31664	10.3372	4.93421	2.14332	4.32578	3.11659	0.849236	1.25714	1.49808	2.69891	1.3217	TRINITY_DN11809_c0_g1	GRIP2	Glutamate receptor interacting protein
TRINITY_DN1181_c0_g1_i26	3.69768	6.09581	1.13077	3.40842	2.88788	1.26769	1.28769	2.08848	3.05856	0.423901	1.97744	1.95703	2.38356	3.27584	TRINITY_DN1181_c0_g1	SON	SON DNA binding protein
TRINITY_DN11810_c0_g2_i1	0.315429	0.0809733	0	0	0.187695	0.079551	0.061668	0.162887	0.10502	0.0453781	0.143944	0.142459	0.315468	0.145402	TRINITY_DN11810_c0_g2	PAPPA	Pregnancy-associated plasma protein-A
TRINITY_DN118106_c0_g1_i1	1.50192	1.24564	0.484531	0.442576	1.13433	0.305941	0.271047	0.268473	0.317344	0.573414	0.97537	2.00888	0.866601	0.679021	TRINITY_DN118106_c0_g1	KIF15	microtubule motor activity
TRINITY_DN118110_c0_g1_i2	9.48623	26.046	4.32436	1.26397	0.736271	1.87233	1.20953	0	0	0.534014	1.1293	21.6078	67.7523	43.3479	TRINITY_DN118110_c0_g1	AGR2	Anterior gradient protein 2 homolog
TRINITY_DN11812_c0_g2_i5	13.3802	8.41175	6.10774	2.92891	7.5556	5.6815	2.08203	2.11514	1.9774	2.06238	2.49223	2.40485	5.93988	9.81811
TRINITY_DN11812_c0_g3_i2	7.34451	4.84816	5.13367	7.7371	6.67255	4.26685	2.30768	3.45405	1.89948	2.37733	4.36908	4.02783	8.75546	6.16656	TRINITY_DN11812_c0_g3	RUNDC1	regulation of vesicle fusion
TRINITY_DN11812_c1_g1_i3	0.606208	1.55619	0.141243	0	1.26253	0.229328	0.237034	0.104348	0.100917	0.130815	0.27664	0.0456308	0.0757853	0.0698602	TRINITY_DN11812_c1_g1	ZDHHC14	Zinc finger, DHHC-type containing 14
TRINITY_DN11813_c0_g1_i2	2.34205	4.10335	1.75983	1.97379	3.34471	1.81629	1.20194	1.17919	1.98841	1.0866	1.76349	1.87751	3.07431	2.55056	TRINITY_DN11813_c0_g1	NSFL1C	cofactor (p47)
TRINITY_DN118134_c2_g1_i1	1.92632	2.96701	0	0	0	0.728723	1.69472	0.994744	0.481017	0	0	0.869992	0	1.33195	TRINITY_DN118134_c2_g1	L1TD1	L1 transposable element RBD-like domain
TRINITY_DN11815_c0_g1_i3	1.99873	1.53927	0.310461	0.136118	0.634314	0.403263	0.0781525	0.0917457	0.244004	0.172524	0.182422	0.200599	0.333163	0.460673	TRINITY_DN11815_c0_g1	NLGN3	Carboxylesterase family
TRINITY_DN11815_c0_g2_i1	4.97813	8.03269	1.15987	0.908091	57.7633	25.289	0.556143	0.979311	0.828719	1.02309	0.865425	0.214124	14.5806	26.8813	TRINITY_DN11815_c0_g2	HSPB1	Heat shock protein
TRINITY_DN11815_c0_g6_i1	0.299681	0.846237	0.279295	0.765334	0.445811	0.226738	0.175768	0.257924	0.149665	0.0431126	0.547031	0.315808	0.0749294	0.207214	TRINITY_DN11815_c0_g6	NLGN2	Neuroligin
TRINITY_DN11817_c0_g2_i8	1.03688	0.648801	0.135892	0.34755	0.347057	0.147093	0.190045	0.167325	0.226552	0.167812	0.443599	0.351217	0.437486	0.313664	TRINITY_DN11817_c0_g2	TAF1	Transcription initiation factor TFIID subunit
TRINITY_DN11818_c3_g1_i1	5.5323	8.52112	3.09358	4.91673	8.69081	14.064	3.11499	3.77106	6.52048	1.24158	3.4335	2.19875	2.15786	4.74336	TRINITY_DN11818_c3_g1	-	K02A2.6-like
TRINITY_DN118184_c0_g1_i5	133.869	78.7377	8.7402	2.81767	14.4435	8.90414	10.3538	11.7748	7.71416	8.88855	13.7621	2.98977	14.3448	15.2576
TRINITY_DN118184_c1_g1_i2	0.963159	4.45051	2.01969	2.95169	2.57906	2.91489	1.12981	2.48686	4.81017	4.57253	2.63719	3.91497	5.77966	3.32987	TRINITY_DN118184_c1_g1	-	Reverse transcriptase (RNA-dependent DNA polymerase)
TRINITY_DN11819_c0_g2_i1	64.4548	47.2987	1.84642	0.607155	1.29679	0.399724	0.2324	0.0682055	0.26385	0.342021	0.0602737	0.119303	0.297215	0.547956	TRINITY_DN11819_c0_g2	CLVS1	CRAL/TRIO, N-terminal domain
TRINITY_DN11819_c0_g3_i1	390.851	251.84	1.83898	0.711422	1.7267	1.46365	0.36308	0.239755	0.656969	0.333964	0.529685	0.838749	1.6252	1.01659	TRINITY_DN11819_c0_g3	CLVS2	phosphatidylinositol-3,5-bisphosphate binding
TRINITY_DN1182_c0_g1_i2	1.2788	4.92419	0.957706	0.979752	4.56568	9.74449	148.293	40.8014	70.6169	0.630756	10.3376	6.31182	7.33117	10.2317	TRINITY_DN1182_c0_g1	C4BPA	C4b-binding protein alpha
TRINITY_DN11820_c0_g1_i7	1.47095	2.22032	1.60394	1.44252	2.52082	1.95874	0.586661	0.698828	0.852156	0.253936	0.886065	0.531467	3.97206	2.9699	TRINITY_DN11820_c0_g1	LMO7	Domain of unknown function (DUF4757)
TRINITY_DN11820_c4_g1_i1	59.8282	47.4929	9.65048	11.5651	32.6977	32.7307	13.0643	29.6593	10.4807	56.4882	159.865	100.433	18.2268	11.0739	TRINITY_DN11820_c4_g1	MFAP2	Microfibril-associated glycoprotein (MAGP)
TRINITY_DN118205_c0_g1_i6	69.6524	50.6528	33.417	22.3145	35.2323	19.2456	23.7415	24.3417	16.6272	12.3634	12.7229	10.0171	21.9906	17.3896	TRINITY_DN118205_c0_g1	ULK2	Serine threonine-protein kinase ULK2
TRINITY_DN118205_c3_g1_i1	40.6858	17.1586	5.41688	2.22653	5.18785	3.66462	2.84082	4.00191	1.93516	0.83616	1.76826	1.31251	5.81297	2.67925	TRINITY_DN118205_c3_g1	-	Reverse transcriptase (RNA-dependent DNA polymerase)
TRINITY_DN118206_c0_g1_i1	0	0	0.57729	1.26553	0.737176	0.624876	0.968809	0.852987	0	1.06934	0.376896	0.373006	0	0	TRINITY_DN118206_c0_g1	-	Endonuclease/Exonuclease/phosphatase family
TRINITY_DN11821_c0_g1_i2	9.02595	9.85377	19.6895	12.7665	16.7323	11.7819	5.81743	4.09756	3.36839	4.49476	4.75263	3.80766	17.7813	13.9908	TRINITY_DN11821_c0_g1	C1orf74	Domain of unknown function (DUF4504)
TRINITY_DN11821_c0_g2_i1	8.25482	8.36178	42.469	24.8418	1.06206	0.675197	6.76077	4.95402	2.15415	2.27881	2.61317	2.01523	37.4859	12.8554	TRINITY_DN11821_c0_g2	IRF6	Interferon regulatory factor 6
TRINITY_DN118214_c0_g1_i1	0.631056	0.971983	0.147032	0	0	0	0.123375	0	0.105053	0	0	0	0.157783	0	TRINITY_DN118214_c0_g1	MCHR2	Melanin-concentrating hormone receptor 2
TRINITY_DN118215_c0_g1_i11	11.7945	17.031	11.8509	6.21246	13.8172	7.8082	9.9441	7.61328	4.7859	5.09031	5.38234	2.33047	8.294	7.13585
TRINITY_DN11822_c0_g1_i2	9.92619	8.68253	4.36851	5.868	7.65663	4.17229	4.1328	5.12585	3.61087	2.64444	5.2288	2.90566	4.13642	3.13515	TRINITY_DN11822_c0_g1	-	Reverse transcriptase (RNA-dependent DNA polymerase)
TRINITY_DN11822_c5_g1_i1	7.16583	14.0473	7.74084	7.98557	6.97746	7.88603	8.40573	6.72802	5.53076	5.34186	6.24289	3.82476	8.30686	5.40523	TRINITY_DN11822_c5_g1	-	-
TRINITY_DN118226_c0_g2_i1	1.9711	2.92755	3.05075	0.80901	0.816837	0.585878	0.28902	0.581639	0.667984	0.243056	0.417624	0.413315	1.21448	0.778806	TRINITY_DN118226_c0_g2	-	Reverse transcriptase (RNA-dependent DNA polymerase)
TRINITY_DN118228_c0_g1_i1	14.2522	3.48018	0.161984	0.177549	0.206846	0.0876678	0	0.359013	0.231472	0.0500082	0.0528772	0.104663	0.173828	0.480713	TRINITY_DN118228_c0_g1	L1TD1	L1 transposable element RBD-like domain
TRINITY_DN118252_c0_g2_i1	1.23468	2.02058	1.07877	0.118244	1.10204	2.91924	1.26728	0.159397	1.69571	0.333044	0.21129	0.557626	1.38919	2.45444	TRINITY_DN118252_c0_g2	ANKS1A	Ankyrin repeat and SAM domain-containing protein 1A
TRINITY_DN118264_c0_g1_i1	2.35065	2.03658	0.616146	2.81397	2.75378	2.55658	2.49888	0.986266	2.49464	1.20472	1.13975	1.59245	1.102	0.609506	TRINITY_DN118264_c0_g1	STAB1	Four repeated domains in the Fasciclin I family of proteins, present in many other contexts.
TRINITY_DN118268_c0_g1_i13	4.5463	4.70477	2.68125	4.89817	50.2164	13.6514	8.99936	16.5806	5.39243	14.7772	7.84488	6.73729	1.38537	2.55412	TRINITY_DN118268_c0_g1	GPBAR1	7 transmembrane receptor (rhodopsin family)
TRINITY_DN11827_c0_g1_i1	28.7832	9.56208	10.2041	8.44612	2.11573	1.73649	1.25786	1.61265	1.37171	0.941827	1.51096	1.05355	2.08845	2.13329	TRINITY_DN11827_c0_g1	BCR	BCR, RhoGEF and GTPase activating protein
TRINITY_DN11827_c1_g2_i3	8.62224	9.1423	1.74689	3.63804	8.14209	6.52356	2.71177	1.54869	2.99554	1.77972	1.36859	1.2416	5.81135	7.17147	TRINITY_DN11827_c1_g2	ABHD14A	hydrolase activity
TRINITY_DN11827_c2_g1_i1	3.49088	2.24034	0.508345	0.891509	1.03862	0.770346	0.255932	0.676004	0.581133	0.439427	0.39826	0.525534	0.763723	0.502866	TRINITY_DN11827_c2_g1	-	transposition, RNA-mediated
TRINITY_DN118281_c0_g1_i1	15.8219	27.5093	39.9624	59.0478	77.022	80.7111	86.3077	23.6089	41.9323	19.3124	15.1935	17.5793	38.0063	24.9674	TRINITY_DN118281_c0_g1	VAV1	Rho guanyl-nucleotide exchange factor activity
TRINITY_DN118281_c1_g1_i1	27.5872	18.2166	3.75591	2.50405	10.9767	5.99347	7.01796	5.52101	6.63974	3.897	4.60089	3.27745	3.61502	4.21337	TRINITY_DN118281_c1_g1	VAV3	guanine nucleotide exchange factor
TRINITY_DN118282_c0_g1_i1	0	0	0	0	0	0	0	0	0.167875	0.145074	0.153397	0	0	0.232425	TRINITY_DN118282_c0_g1	-	L1 transposable element RBD-like domain
TRINITY_DN11829_c0_g1_i6	3.37677	3.15216	14.3764	1.33275	1.00467	0.851619	3.72099	1.00398	1.02207	0.52995	0.607049	0.831856	16.3486	7.00458	TRINITY_DN11829_c0_g1	RPGR	retinitis pigmentosa GTPase regulator
TRINITY_DN11829_c0_g2_i1	1.55621	1.76618	0.286254	0.815778	0.146214	0.12394	0.624509	1.0574	0.736293	0.106048	0.56066	0.406908	0.245748	0.283169	TRINITY_DN11829_c0_g2	ANO7	Anoctamin 7
TRINITY_DN11829_c1_g1_i3	3.29663	7.96662	1.66862	0.696746	5.17469	4.73042	0.866752	0.293512	1.13544	1.66808	0.36313	0.462064	7.92993	6.36673
TRINITY_DN11829_c1_g2_i1	3.8519	4.15302	1.97443	0.786966	1.37524	0.582867	1.05429	0.530429	0.128247	0.886624	0.703117	0.34793	1.73357	1.95315	TRINITY_DN11829_c1_g2	ANO7	Anoctamin 7
TRINITY_DN118294_c0_g1_i3	8.66782	8.79186	2.95544	4.5352	3.58527	2.23933	3.71986	2.94763	2.53396	0.729931	1.06123	0.763842	1.74435	1.90033	TRINITY_DN118294_c0_g1	-	BED zinc finger
TRINITY_DN118297_c0_g1_i1	0	0	0	0	0	0.410863	0	0.280425	0	0	0	0	0	0.375484	TRINITY_DN118297_c0_g1	-	Espin-like
TRINITY_DN118297_c0_g2_i1	0	0	0	0	0	0	0	0	0	0	0	0.16324	0	0	TRINITY_DN118297_c0_g2	ESPNL	actin filament bundle assembly
TRINITY_DN1183_c0_g1_i1	29.5741	20.228	14.9958	11.7515	9.93242	4.85439	3.52793	4.19332	2.35315	4.24015	5.90163	4.75408	16.0171	7.83299	TRINITY_DN1183_c0_g1	MFSD6L	Major facilitator superfamily
TRINITY_DN11832_c0_g1_i1	5.52185	2.12625	2.41229	1.05764	3.69648	3.65559	1.21449	0.712866	1.72356	0.893678	2.51986	2.49386	0	0.954517	TRINITY_DN11832_c0_g1	ABHD14A	hydrolase activity
TRINITY_DN11832_c0_g3_i2	6.35601	3.91594	1.52322	1.66959	4.05228	3.29756	2.23674	1.96934	2.08596	2.19453	3.14915	1.23026	1.77082	1.38124
TRINITY_DN11833_c0_g1_i16	4.92516	5.31019	2.06556	7.73548	3.73664	2.23582	8.37718	4.45084	14.7582	1.48794	3.03422	1.00097	3.87904	2.89467
TRINITY_DN118333_c0_g1_i1	8.68758	10.5504	0.856371	0.511997	3.18124	2.191	1.95977	0.345095	1.22374	1.29788	0.0508272	0.55333	1.33671	1.23221
TRINITY_DN11835_c2_g1_i6	64.6969	53.9406	32.5401	0.646531	19.8347	17.2387	24.6647	0.363144	18.7542	7.28404	0.770192	3.93826	66.674	41.2335	TRINITY_DN11835_c2_g1	-	WD repeat-containing protein
TRINITY_DN118353_c0_g1_i1	2.13831	1.97612	0.298928	0.327652	0.381718	0.323568	0.501661	1.32506	0.854325	0.184572	0.585483	0.579441	0	0.295706	TRINITY_DN118353_c0_g1	-	Retrotransposon gag protein
TRINITY_DN11836_c0_g1_i3	1621.58	1238.34	105.914	81.5778	560.437	415.57	160.739	164.024	136.132	186.503	300.29	251.987	196.107	236.956	TRINITY_DN11836_c0_g1	ATP1B2	positive regulation of potassium ion import
TRINITY_DN11837_c0_g1_i8	12.1096	13.1178	6.69712	12.5403	10.3336	6.44369	6.40005	11.8196	5.98129	4.36485	12.9956	7.69285	10.0815	8.00513	TRINITY_DN11837_c0_g1	-	-
TRINITY_DN11837_c0_g2_i1	20.5074	13.7332	8.7252	33.4727	7.95837	8.09521	3.66066	17.9568	4.45291	5.00254	22.3788	15.3022	3.344	11.0972	TRINITY_DN11837_c0_g2	-	Reverse transcriptase (RNA-dependent DNA polymerase)
TRINITY_DN11837_c1_g1_i8	31.7842	24.8487	6.39568	8.85506	14.6147	10.5665	21.4665	15.1699	12.9874	14.7568	10.329	10.2224	16.9777	15.9834
TRINITY_DN118372_c1_g1_i1	6.26839	2.11201	0.273843	1.50079	3.14717	2.07491	0.459563	0.606933	0.586975	1.18359	1.43027	1.06163	1.17547	1.08357	TRINITY_DN118372_c1_g1	-	Reverse transcriptase (RNA-dependent DNA polymerase)
TRINITY_DN118376_c0_g2_i1	1.29667	1.99719	1.01298	0.467501	0.544644	0.403964	0.492099	0.334798	0.380928	0.213973	0.313267	0.189466	0.257458	0.369179	TRINITY_DN118376_c0_g2	KLHL4	actin binding
TRINITY_DN11838_c0_g1_i1	1.67402	1.54704	0.390035	0.59852	0.298835	1.01324	0.523646	0.749196	0.668824	0.192661	0.916713	0.252015	0.334844	0.462998	TRINITY_DN11838_c0_g1	-	K02A2.6-like
TRINITY_DN118383_c0_g1_i1	0	0	0	0	0	0	0	0	0.337776	0	0	0	0	0	TRINITY_DN118383_c0_g1	-	Reverse transcriptase (RNA-dependent DNA polymerase)
TRINITY_DN1184_c0_g1_i5	95.419	80.9156	36.9407	17.5877	83.4794	47.4294	21.4168	9.96555	13.5749	18.2091	8.31738	6.57954	27.5317	21.8035	TRINITY_DN1184_c0_g1	-	Integrase core domain
TRINITY_DN1184_c16_g1_i1	4.61734	2.84474	1.93646	1.41503	5.76982	6.98693	0.541628	1.43063	0.922389	0.398554	0.421419	0.41707	0	0.63853	TRINITY_DN1184_c16_g1	-	K02A2.6-like
TRINITY_DN11840_c0_g1_i11	12.5978	15.8618	10.6227	14.4011	12.3154	15.2806	15.0122	8.98377	15.0798	4.48771	7.84778	8.21835	7.04965	8.01942	TRINITY_DN11840_c0_g1	-	Reverse transcriptase (RNA-dependent DNA polymerase)
TRINITY_DN118424_c0_g1_i3	2.65725	3.06962	1.23825	0.339308	1.58119	2.01047	1.29877	1.3722	1.99061	0.382276	1.61683	1.80016	2.65758	1.2249	TRINITY_DN118424_c0_g1	-	Reverse transcriptase (RNA-dependent DNA polymerase)
TRINITY_DN11843_c0_g1_i1	8.34751	1.13878	0.533463	0.255817	0.170303	0.144359	0.251791	0.172425	0.452621	0.12352	0.304747	0.150801	2.03943	1.05543	TRINITY_DN11843_c0_g1	LRP12	lipoprotein receptor-related protein 12
TRINITY_DN118430_c0_g2_i1	0.836175	0.643959	0	0	0.746345	0	1.47129	4.31798	0.417599	0	0.381584	0	0	0	TRINITY_DN118430_c0_g2	SIGLEC1	Sialic acid binding Ig-like lectin 1, sialoadhesin
TRINITY_DN118460_c0_g2_i1	0	0	0	0.683116	0	0	0.522951	0	0	0	0	0	0	0	TRINITY_DN118460_c0_g2	-	Reverse transcriptase (RNA-dependent DNA polymerase)
TRINITY_DN118469_c0_g1_i2	7.60137	7.19754	6.66329	8.64018	7.28527	6.74113	4.8603	8.14022	2.80051	2.76971	4.1228	3.6863	4.67354	5.42827	TRINITY_DN118469_c0_g1	URB1	URB1 ribosome biogenesis 1 homolog (S. cerevisiae)
TRINITY_DN11847_c0_g2_i2	3.72837	3.62692	0	0.902048	0.175149	0.445402	0.345276	0.405331	0	0.0846899	0.179097	0.177249	0	0.135683	TRINITY_DN11847_c0_g2	-	Reverse transcriptase (RNA-dependent DNA polymerase)
TRINITY_DN118477_c0_g1_i1	5.74057	3.19291	0.668758	0.24434	3.70057	1.68906	1.30936	0	0.159274	0.412923	0.145538	0.576143	0.717659	0	TRINITY_DN118477_c0_g1	WNT2	Ligand for members of the frizzled family of seven transmembrane receptors
TRINITY_DN118480_c0_g2_i1	1.42433	1.09691	0.497791	1.63687	2.54263	0	0.417696	1.10328	1.067	0.30736	0.649986	0.321639	0	0.492426	TRINITY_DN118480_c0_g2	CLCN7	voltage-gated chloride channel activity
TRINITY_DN11849_c0_g2_i1	13.6961	5.87659	2.05143	2.69827	9.43053	6.21748	0.573785	1.81868	1.95431	0.675547	1.16074	1.14876	1.76115	3.11162	TRINITY_DN11849_c0_g2	L1TD1	L1 transposable element RBD-like domain
TRINITY_DN11849_c2_g1_i2	3.11965	3.60378	1.09029	0	4.17676	1.18016	0.457431	1.20823	1.9475	1.00979	1.42363	0	2.34002	1.61781	TRINITY_DN11849_c2_g1	L1TD1	L1 transposable element RBD-like domain
TRINITY_DN118495_c0_g1_i2	8.57194	3.30073	0	0	0	0	0	0	0	0	0	0	0	0	TRINITY_DN118495_c0_g1	-	Cadherin-like
TRINITY_DN118495_c0_g2_i1	34.5771	16.5165	0	0.335332	0.390665	0	0	0	0	0	0	0	0	0.302637	TRINITY_DN118495_c0_g2	PCDHA1	homophilic cell adhesion via plasma membrane adhesion molecules
TRINITY_DN118498_c0_g2_i1	85.3766	26.1625	11.2479	4.1096	3.98977	0.676395	2.09737	7.15568	2.67885	4.24418	2.24383	3.0282	1.34116	5.25428
TRINITY_DN1185_c0_g1_i3	1.07673	2.33218	0.658539	1.39208	1.14126	1.12015	0.63152	0.695027	0.504129	0.348526	0.829171	0.547076	2.17055	2.97802	TRINITY_DN1185_c0_g1	USP2	locomotor rhythm
TRINITY_DN11850_c0_g1_i14	23.0759	17.9473	7.06668	6.4329	11.522	4.92659	46.1977	29.2893	20.5386	3.87028	9.64431	4.84978	6.59799	4.66035	TRINITY_DN11850_c0_g1	-	K02A2.6-like
TRINITY_DN11851_c0_g1_i1	0.890247	1.94254	0.674121	0.170515	1.78787	0.505169	0.565655	0.612961	0.778056	0.288162	1.18492	0.502583	1.44683	1.12852	TRINITY_DN11851_c0_g1	SHC1	SHC (Src homology 2 domain containing) transforming protein 1
TRINITY_DN118513_c0_g2_i1	15.2309	3.81897	0.371376	16.4182	1.10654	1.07197	1.03874	1.09747	0.619138	0.0764351	0.727381	0.719875	1.59413	2.3267	TRINITY_DN118513_c0_g2	-	-
TRINITY_DN118536_c0_g1_i1	4.30164	2.36628	1.28861	0	2.74251	0.464944	0	0.317336	0	0.530434	1.40216	0.555077	0.460946	0.424908	TRINITY_DN118536_c0_g1	-	Reverse transcriptase (RNA-dependent DNA polymerase)
TRINITY_DN118551_c0_g1_i2	14.5809	6.01561	2.36595	2.5933	5.81004	5.71294	3.20698	4.16814	2.86076	0.449493	2.61404	2.23428	5.66382	6.66129	TRINITY_DN118551_c0_g1	-	transposition, RNA-mediated
TRINITY_DN118551_c0_g2_i1	2.93147	0.752534	1.36603	0.748648	0	0	2.29247	0.504601	2.92805	0.421726	0	0	0	2.02696	TRINITY_DN118551_c0_g2	-	K02A2.6-like
TRINITY_DN118551_c0_g3_i1	0.550151	2.54211	1.53818	0.421497	0.491048	0	0.322672	1.13639	1.09902	0	0	0.248468	0.825328	0.380401	TRINITY_DN118551_c0_g3	-	transposition, RNA-mediated
TRINITY_DN118551_c1_g1_i2	22.379	10.5518	5.74623	2.09947	8.56066	8.29319	9.37547	4.48108	11.4045	2.75956	4.58523	1.65015	4.11094	6.63169	TRINITY_DN118551_c1_g1	-	K02A2.6-like
TRINITY_DN118554_c0_g1_i1	1.14594	1.47086	1.60198	0	0.681888	0	0	0	1.52613	0.164857	0	0	0	1.05648	TRINITY_DN118554_c0_g1	L1TD1	transposition, RNA-mediated
TRINITY_DN118568_c0_g1_i3	31.0139	27.7437	28.21	33.411	27.9239	40.6796	15.0128	17.2044	18.6678	18.4703	18.7265	20.0012	30.2728	33.5246	TRINITY_DN118568_c0_g1	C1orf50	Chromosome 1 open reading frame 50
TRINITY_DN118568_c1_g2_i1	41.519	35.2138	8.51786	12.2281	16.9411	14.4419	6.07207	5.45753	5.54735	6.14364	8.16934	5.40626	14.7222	10.5139	TRINITY_DN118568_c1_g2	PRDM4	PR domain containing 4
TRINITY_DN118568_c1_g3_i3	1.26227	3.30516	1.14699	8.60706	2.47866	4.87065	2.73926	1.5644	4.9171	1.41642	1.78569	1.3112	1.79895	1.57103
TRINITY_DN118568_c2_g2_i2	1.17807	0.846776	0.988137	0.421202	0.701006	0.35653	0.276382	0.446124	0.117669	0.101687	0.716807	0.212823	0.589106	0.217219	TRINITY_DN118568_c2_g2	VPS13B	protein transport
TRINITY_DN11857_c0_g1_i2	0.862788	5.8472	0.603073	0.925433	4.46657	1.04445	0.708454	2.22771	2.7577	0.968152	2.7561	3.50699	5.3068	4.65327	TRINITY_DN11857_c0_g1	RNF7	RING-box protein 2
TRINITY_DN11858_c0_g5_i1	3.46936	3.26558	1.34723	1.47669	0.344072	1.45828	0.452185	0.796252	0.770068	0.332738	1.05548	0.696393	3.46978	3.46505	TRINITY_DN11858_c0_g5	RHOF	Rho-related GTP-binding protein RhoF
TRINITY_DN118583_c1_g1_i1	6.63836	6.04189	1.6873	1.38708	10.7731	15.0677	3.18559	1.24656	0.602782	2.08364	2.20318	1.90789	2.71602	2.50368	TRINITY_DN118583_c1_g1	-	Ribonuclease H protein
TRINITY_DN118605_c0_g1_i11	25.9861	13.5569	1.75778	0.642231	2.99282	0	3.44157	3.03013	7.11689	2.17068	1.14761	2.27153	3.14386	5.21652	TRINITY_DN118605_c0_g1	-	transposition
TRINITY_DN118606_c0_g1_i1	0	0	0	0	0	0.965178	0	0	0.955644	0	0	0.288071	0.478439	0.882068	TRINITY_DN118606_c0_g1	TDRD12	Tudor domain
TRINITY_DN11862_c0_g1_i1	7.86047	5.94348	3.1967	4.92732	5.48525	4.75777	3.18529	3.69011	2.78364	1.85043	2.67401	2.06549	4.50246	4.24926	TRINITY_DN11862_c0_g1	ADAT3	tRNA processing
TRINITY_DN11865_c1_g1_i2	5.44468	11.8231	14.0375	18.6005	3.42573	1.75582	0.104701	0.87575	0.62407	0.308176	0.733176	0.48374	0.602559	1.1109	TRINITY_DN11865_c1_g1	SATB2	DNA-binding protein
TRINITY_DN118652_c0_g4_i1	0.886919	1.36608	0.61994	1.35902	3.95819	3.3552	0	1.37401	0	0.38278	1.21422	0.400564	0.665271	0.613258	TRINITY_DN118652_c0_g4	-	Endonuclease/Exonuclease/phosphatase family
TRINITY_DN11866_c0_g2_i1	1.7671	2.57057	8.71482	4.21202	1.75252	2.45114	5.23975	7.30021	3.62814	1.14398	2.95683	2.61595	3.31372	3.12253	TRINITY_DN11866_c0_g2	FLT3	Tyrosine kinase, catalytic domain
TRINITY_DN118669_c0_g1_i1	15.7962	30.6558	15.8994	26.6248	19.7389	15.7758	17.047	22.5136	13.8844	13.6348	18.1654	9.41701	16.1141	21.8444	TRINITY_DN118669_c0_g1	-	DDE superfamily endonuclease
TRINITY_DN118677_c0_g1_i1	2.83093	2.27496	1.37653	1.13161	0.659166	1.58313	2.67105	4.25853	4.24144	0.0531211	0.786361	0.333534	3.0467	4.51062	TRINITY_DN118677_c0_g1	SLC7A2	cationic amino acid transporter
TRINITY_DN118685_c0_g1_i1	3.31719	2.98043	0	0.847154	0.986943	1.67319	0.972793	3.14048	1.38055	0.477216	1.51378	0.249693	0.8294	1.52911	TRINITY_DN118685_c0_g1	-	Reverse transcriptase (RNA-dependent DNA polymerase)
TRINITY_DN118697_c0_g1_i10	5.33559	5.28309	1.33196	2.9199	11.2256	8.93884	2.23529	0.98403	1.33234	1.31586	1.73919	1.37699	4.57392	6.32449	TRINITY_DN118697_c0_g1	-	Ribonuclease H protein
TRINITY_DN1187_c0_g1_i5	6.83426	6.94393	198.146	130.945	5.22862	2.99819	8.05049	7.85913	3.92941	2.30512	4.1409	2.9569	3.27395	3.0577	TRINITY_DN1187_c0_g1	-	Reverse transcriptase (RNA-dependent DNA polymerase)
TRINITY_DN11870_c0_g1_i9	36.6577	10.1342	1.24604	0.844295	1.82258	1.54493	0.96951	0.769917	0.776973	0.475606	0.976201	0.60017	0.996783	1.34466	TRINITY_DN11870_c0_g1	GABRQ	Gamma-aminobutyric acid receptor subunit
TRINITY_DN118705_c0_g1_i1	2.96993	1.4555	0.188721	0.41371	1.92791	0.61283	2.21698	0.69712	1.21355	0.582626	0.24642	0.121939	0.810081	0.746746	TRINITY_DN118705_c0_g1	-	Endonuclease-reverse transcriptase
TRINITY_DN11871_c3_g1_i2	1.7936	1.95007	0.22124	0.727499	1.3184	1.03773	0.247524	0.54483	0.526914	0.136604	0.433324	0.285901	0.474835	0.875423	TRINITY_DN11871_c3_g1	-	Reverse transcriptase (RNA-dependent DNA polymerase)
TRINITY_DN118719_c0_g1_i1	2.75527	2.1219	0	0.703647	0.819756	0	0	0	0.458674	0	0	0.414791	0.6889	0	TRINITY_DN118719_c0_g1	-	Ribonuclease H protein
TRINITY_DN118722_c0_g1_i1	2.41829	3.25917	0.422585	0	2.15849	0.457418	0.354591	0.936598	0.905799	0	0.551786	0.546092	0.90697	0.41803	TRINITY_DN118722_c0_g1	L1TD1	L1 transposable element RBD-like domain
TRINITY_DN118725_c1_g1_i1	7.33644	0	0	0.510982	0	0	0	0	0.333085	0	0.608717	0.301218	0	0	TRINITY_DN118725_c1_g1	-	Endonuclease/Exonuclease/phosphatase family
TRINITY_DN11874_c0_g1_i6	2.52652	4.1568	3.21089	2.11166	1.23005	3.38867	7.47658	5.57458	11.4708	0.644332	2.30593	1.19293	1.72284	2.93807	TRINITY_DN11874_c0_g1	PROC	Protein C (inactivator of coagulation factors Va and VIIIa)
TRINITY_DN11874_c0_g2_i2	0.670051	0.791235	0.562024	0.342239	0.518325	0.37177	0.261997	0.484417	0.356943	0.192789	0.509623	0.282444	0.770653	0.988385	TRINITY_DN11874_c0_g2	BCL2L2	Sertoli cell proliferation
TRINITY_DN118741_c0_g1_i1	1.14529	1.76403	2.00134	0.43873	1.02225	0.433261	0	0.295712	0.285988	0.741433	0	0.258626	0	0	TRINITY_DN118741_c0_g1	DNAH1	heavy chain 1
TRINITY_DN118750_c0_g1_i1	0.960407	1.23272	0.895075	0.245271	1.42872	1.45328	1.12659	1.32254	0.799404	1.24349	0.292184	0.867507	0.480262	0.442714	TRINITY_DN118750_c0_g1	-	-
TRINITY_DN11876_c0_g2_i1	0	0	0	0	0	0	0	0	0	0.502855	0	0	0	0	TRINITY_DN11876_c0_g2	ADAMTS6	A disintegrin and metalloproteinase with thrombospondin motifs
TRINITY_DN11876_c0_g3_i3	4.96273	0.764384	0.231257	0.253479	0.885917	0.250319	0	0	0	0.142789	0	0.149423	0.248167	0
TRINITY_DN11876_c0_g4_i1	0.632507	1.08247	0.884221	0.969188	0.376371	0.265863	0.0824389	0.21775	0.105295	0.0909934	0.192427	0.190442	0.316292	0.485939	TRINITY_DN11876_c0_g4	ADAMTS6	PLAC (protease and lacunin) domain
TRINITY_DN118763_c0_g2_i1	1.97277	5.48261	6.23515	4.00858	11.1009	9.15023	8.60248	3.98634	5.91139	11.7347	12.2122	8.01874	8.62119	16.4874	TRINITY_DN118763_c0_g2	TRABD2B	TraB domain containing
TRINITY_DN118773_c0_g1_i1	0.97151	2.24455	0.339533	0.37216	0	0.367521	0	0.250842	0.485187	0.419288	0.221671	0.219384	0.364361	0	TRINITY_DN118773_c0_g1	-	Ribonuclease H protein
TRINITY_DN118773_c0_g2_i2	0.733935	0.565222	0	0	0	0	0.430464	0.379002	0.733078	0	0	0.994413	0	0	TRINITY_DN118773_c0_g2	-	Reverse transcriptase (RNA-dependent DNA polymerase)
TRINITY_DN11879_c0_g1_i6	215.937	135.349	0.50312	1.56249	2.14155	3.44908	0.98506	0.433647	0.23965	1.34615	0.492709	0.866887	1.25979	2.07374	TRINITY_DN11879_c0_g1	CA10	Carbonic anhydrase-related protein 10
TRINITY_DN118791_c0_g1_i1	0	0	0	0	0	0	0	0	0	0	0	0	0	0	TRINITY_DN118791_c0_g1	PIGV	GPI mannosyltransferase 2
TRINITY_DN118798_c0_g1_i2	6.17108	4.19338	1.26867	0.556231	0.648014	1.09859	1.06454	2.062	0.543871	0.626669	0.33131	0.655782	1.36143	1.75699	TRINITY_DN118798_c0_g1	ABHD14A	hydrolase activity
TRINITY_DN11880_c0_g2_i1	38.9859	29.2563	12.6188	18.8802	1.58171	4.56695	0.454718	1.25826	0.47016	1.86421	1.97116	1.85078	19.1907	15.5078	TRINITY_DN11880_c0_g2	ANO1	Dimerisation domain of Ca+-activated chloride-channel, anoctamin
TRINITY_DN118805_c0_g1_i1	6.22486	3.99493	1.45035	0	0	0.784952	0	0	0.518132	0.447759	0	0	0	0.717361	TRINITY_DN118805_c0_g1	-	K02A2.6-like
TRINITY_DN11881_c0_g1_i2	47.0782	39.5714	7.49046	4.91211	25.4249	18.7798	6.33897	5.20276	6.31246	5.21791	6.85478	7.15634	11.9542	15.3894	TRINITY_DN11881_c0_g1	TTL	tubulin-tyrosine ligase activity
TRINITY_DN118813_c0_g2_i1	0	0	0	0	0	0	0	0	0	0.153031	0.161811	0	0	0	TRINITY_DN118813_c0_g2	BSN	Bassoon presynaptic cytomatrix protein
TRINITY_DN118822_c0_g1_i1	5.15057	1.46137	3.97911	0	0	0.410201	0.953965	0.139986	0.541532	0.23399	0.123707	0	2.2367	1.87439	TRINITY_DN118822_c0_g1	ZFYVE26	Zinc finger, FYVE
TRINITY_DN118825_c0_g1_i2	0.809007	0.623036	0.28274	0.516516	0.240698	0.306046	0	0.487397	0.269354	0.116385	0.246124	0.243584	0.303415	0.372924	TRINITY_DN118825_c0_g1	PRKAB2	nail development
TRINITY_DN11883_c0_g1_i1	2.65435	3.30548	0.710556	1.47113	2.52042	2.73467	0.79497	0.904077	1.24101	0.389983	0.56699	0.586645	1.05905	1.05435	TRINITY_DN11883_c0_g1	MAP2K7	Kinase-like
TRINITY_DN11884_c0_g1_i8	22.1061	16.5237	5.90801	2.49066	5.22297	1.47577	3.05072	2.686	2.27297	2.24486	1.18682	0.587287	2.43847	6.74347
TRINITY_DN118871_c0_g1_i1	0.616775	0.71249	0.215557	0	0	0	0.361748	0.318501	0	0	0.140731	0.139279	3.7011	0.426468	TRINITY_DN118871_c0_g1	-	Reverse transcriptase (RNA-dependent DNA polymerase)
TRINITY_DN118873_c0_g2_i1	6.34674	5.24984	3.45042	5.76302	6.50416	5.51333	3.44673	1.33525	1.52613	8.21747	4.61263	2.86641	8.11072	3.41323	TRINITY_DN118873_c0_g2	-	queuine tRNA-ribosyltransferase activity
TRINITY_DN118883_c0_g1_i1	283.117	236.131	2.21937	5.18962	13.6034	6.64639	0.744909	0.874473	0.475716	1.18763	4.15369	2.48561	0.396942	0.658635	TRINITY_DN118883_c0_g1	SULT4A1	Sulfotransferase family 4A, member 1
TRINITY_DN11889_c3_g1_i1	2.09518	2.93749	1.08898	1.60522	1.72624	0.853574	0.567164	0.582586	0.563428	0.510088	0.539352	0.339682	0.64475	0.520049	TRINITY_DN11889_c3_g1	PNOC	Vertebrate endogenous opioids neuropeptide
TRINITY_DN1189_c0_g1_i3	125.622	77.1924	30.9788	31.201	28.0317	15.8779	27.1564	34.1027	18.1031	17.3861	30.3043	24.3578	48.38	20.1932	TRINITY_DN1189_c0_g1	SMAP2	GTPase activator activity
TRINITY_DN118920_c0_g1_i1	4.21684	1.85571	0.42107	1.3846	1.07538	1.82311	7.41972	1.24432	3.91106	0.779967	1.09962	0.816202	0.903719	0.416532	TRINITY_DN118920_c0_g1	-	-
TRINITY_DN118926_c0_g2_i1	0	0	0	0	0	0	0.604763	0	0	0	0	0.465686	0	0	TRINITY_DN118926_c0_g2	TNFSF13B	tumor necrosis factor (ligand) superfamily, member 13b
TRINITY_DN118934_c0_g2_i1	6.36901	2.72496	0	0.542178	2.52657	0.53542	0.415058	1.46175	1.7671	0.305418	0.968821	1.91765	1.59245	1.46795	TRINITY_DN118934_c0_g2	-	Endonuclease/Exonuclease/phosphatase family
TRINITY_DN118940_c1_g2_i2	51.778	43.343	24.4316	23.6021	36.2744	23.7561	15.2885	9.54492	10.8879	14.2159	13.4094	12.8429	26.3069	21.9562	TRINITY_DN118940_c1_g2	CCDC115	Coiled-coil domain-containing protein 115
TRINITY_DN118948_c0_g1_i1	3.45115	1.86047	0.241229	0.528819	0.821439	0.348151	0.269887	0.237622	0.057452	0.198595	0.682463	0.207822	7.07573	3.57944	TRINITY_DN118948_c0_g1	-	RNA-directed DNA polymerase from mobile element jockey-like
TRINITY_DN11895_c0_g3_i1	4.28753	4.9529	1.49845	0.985465	6.50577	1.29757	1.00588	0.885627	1.71301	0.740172	3.3262	0.774559	2.25123	3.55752	TRINITY_DN11895_c0_g3	SULT1B1	catechol-containing compound metabolic process
TRINITY_DN118974_c0_g1_i1	1.3339	1.5409	0	0	0.595299	0.504612	0	0.688821	1.66542	0	0.608717	0	0.500273	1.38348	TRINITY_DN118974_c0_g1	-	zinc finger
TRINITY_DN118974_c0_g4_i1	0	1.62812	0.738859	0.809858	0.943492	3.19905	0	3.82101	0	0.912414	1.92952	0.477401	0.792885	3.65448	TRINITY_DN118974_c0_g4	-	K02A2.6-like
TRINITY_DN118974_c1_g1_i1	0.221438	0.170535	0	0	0.790594	0.167539	0.259753	0.228699	0.552947	0.191138	0.101052	0.100009	0	0.153113	TRINITY_DN118974_c1_g1	-	Integrase core domain
TRINITY_DN118985_c0_g1_i1	0.580557	1.3413	0	0.889585	0.518188	0.878495	0	0	0.869818	0	0.264934	0	0.435471	0.401425
TRINITY_DN1190_c0_g1_i1	122.545	73.0667	18.8824	8.36352	52.6692	29.3071	13.6903	20.2106	9.62228	27.1823	32.4837	26.4686	7.28263	12.6265	TRINITY_DN1190_c0_g1	ZEB2	zinc finger
TRINITY_DN11902_c0_g3_i1	12.2054	13.7184	7.60901	31.3389	22.3772	17.4708	4.83692	16.5236	7.24876	2.2779	15.6558	7.8961	8.1654	5.70228	TRINITY_DN11902_c0_g3	-	Endonuclease-reverse transcriptase
TRINITY_DN11902_c1_g1_i1	102.998	54.1109	28.4627	37.9267	39.9091	21.7475	31.8441	21.0279	13.1588	15.5067	19.6756	7.93325	19.1649	16.5623	TRINITY_DN11902_c1_g1	-	Ribonuclease H protein
TRINITY_DN119051_c0_g1_i1	2.43789	1.6566	0.801901	2.08753	1.40799	2.0615	0.672876	1.40703	2.57828	0.371349	1.2434	0.84197	1.50594	1.88399	TRINITY_DN119051_c0_g1	L1TD1	L1 transposable element RBD-like domain
TRINITY_DN119052_c1_g1_i1	10.45	16.7663	7.91306	34.3602	10.4933	14.4952	6.38448	14.6151	10.8727	4.51007	12.7168	8.65259	12.7375	10.8385
TRINITY_DN11909_c0_g1_i15	12.9286	16.2752	6.43004	10.2862	26.6299	18.0585	7.29115	9.50084	5.09088	3.11179	7.4883	7.18644	5.03529	6.87647	TRINITY_DN11909_c0_g1	-	-
TRINITY_DN119090_c0_g1_i2	33.5324	32.7526	18.2935	20.678	40.8801	33.4149	13.911	14.782	14.2959	14.1191	26.8724	17.7301	20.2446	15.2688	TRINITY_DN119090_c0_g1	-	-
TRINITY_DN1191_c0_g1_i1	248.711	224.624	116.459	82.7873	206.905	118.066	545.489	347.789	352.432	105.733	139.209	110.873	119.239	82.507	TRINITY_DN1191_c0_g1	ATF5	cerebellar granule cell precursor proliferation
TRINITY_DN119104_c0_g1_i1	7.58887	4.81302	2.1842	3.76213	3.58602	0.337748	1.04729	1.61365	2.00647	0.770644	0.814856	1.81451	0	0.925995	TRINITY_DN119104_c0_g1	RERGL	Ras family
TRINITY_DN11911_c0_g1_i1	6.47257	6.97857	3.01614	0.99179	1.54059	0.979426	2.53084	12.924	1.293	1.30362	2.16606	1.1693	0.323668	0.596726	TRINITY_DN11911_c0_g1	-	F5/8 type C domain
TRINITY_DN11913_c0_g2_i2	1.01861	1.30743	0.474661	0	0.303061	0.256893	0.199144	0.263004	0.508712	0.366348	0.464838	0.306694	0.636711	0.704318	TRINITY_DN11913_c0_g2	ZNF282	Zinc finger protein
TRINITY_DN11913_c0_g3_i3	0.225599	0	1.73458	0	0	0	0.132317	0.349496	0	0.097365	0.102951	0	0	0.15599	TRINITY_DN11913_c0_g3	ANKRD31	Ankyrin repeats (3 copies)
TRINITY_DN119134_c0_g1_i1	12.7649	2.52066	1.37268	1.50458	0.584285	0.247638	0.383939	2.19725	0.817307	0.565039	0.597455	0.59129	0.736526	0.226314	TRINITY_DN119134_c0_g1	L1TD1	L1 transposable element RBD-like domain
TRINITY_DN11914_c0_g1_i9	15.5424	12.6737	9.37272	5.83714	17.4088	7.83956	5.18352	8.02604	1.82638	6.83938	4.45031	3.7162	7.31496	7.1645	TRINITY_DN11914_c0_g1	TSG101	Tumor susceptibility
TRINITY_DN11914_c0_g3_i1	11.086	12.5015	3.32095	4.85342	13.7823	8.08805	3.48326	4.49803	1.58186	9.39818	10.6601	5.72207	3.56378	2.73763	TRINITY_DN11914_c0_g3	-	-
TRINITY_DN119145_c0_g1_i2	1.1009	1.13044	0.76951	0.562303	1.31018	1.94353	0.430464	0.947505	0.549808	0.950265	2.34449	0.331471	0	0.507478	TRINITY_DN119145_c0_g1	L1TD1	L1 transposable element RBD-like domain
TRINITY_DN119152_c0_g1_i1	0.535259	0.412216	0.374136	0.410087	2.38878	2.02488	0.313937	0.552812	0.267317	0.231009	0.488524	0.241741	0.802986	0.740206	TRINITY_DN119152_c0_g1	-	Endonuclease-reverse transcriptase
TRINITY_DN11916_c0_g1_i1	106.504	57.5218	0.845474	1.66809	1.99732	1.92185	3.51172	0.53093	0.785309	0.495934	0.855577	0.437031	0.499013	0.669089	TRINITY_DN11916_c0_g1	NLGN1	Carboxylesterase family
TRINITY_DN119166_c0_g1_i1	0	0.437468	3.57349	3.80808	0.253511	0.537229	0.333169	0.733345	0.354615	0	1.0369	0.320688	0.213044	0.294582	TRINITY_DN119166_c0_g1	RASIP1	negative regulation of autophagy
TRINITY_DN119167_c0_g1_i7	0.151757	0.233744	0	0	0.135454	0	0.089008	0.078367	0.15158	0.0654961	0	0	0.113832	0	TRINITY_DN119167_c0_g1	-	Telomere recombination
TRINITY_DN119175_c0_g1_i1	0	0	0	0	0	0	0	0	0	0	0	0	0.805551	0	TRINITY_DN119175_c0_g1	ATM	ATM serine threonine kinase
TRINITY_DN119189_c0_g1_i1	2.30234	5.91031	4.29145	1.76394	8.90502	4.64519	2.2506	3.17046	3.06621	1.65609	3.50221	1.73303	1.15131	2.65325	TRINITY_DN119189_c0_g1	-	Reverse transcriptase (RNA-dependent DNA polymerase)
TRINITY_DN11919_c0_g2_i3	830.949	679.21	304.351	392.467	481.91	395.806	192.234	145.14	147.952	224.605	216.907	236.268	544.74	303.422
TRINITY_DN119191_c0_g1_i1	3.83103	3.33107	0.259144	0.946819	1.76489	1.12202	0.724826	0.382903	1.11094	0.586695	0.789542	0.334883	0.463488	1.1963	TRINITY_DN119191_c0_g1	-	Reverse transcriptase (RNA-dependent DNA polymerase)
TRINITY_DN119191_c0_g2_i3	2.01864	2.78035	0.814033	0.951739	1.52458	0.881133	0.227685	0.420977	0.562232	0.234557	0.33659	0.227922	1.48505	1.04684	TRINITY_DN119191_c0_g2	-	Putative death-receptor fusion protein (DUF2428)
TRINITY_DN1192_c0_g1_i3	737.081	449.755	218.834	88.8439	454.257	100.905	147.465	136.332	50.2682	175.935	158.947	120.845	293.662	186.317	TRINITY_DN1192_c0_g1	DAZAP2	DAZ associated protein 2
TRINITY_DN11921_c0_g1_i2	1.14627	0.772421	0.300457	0.548881	0.767342	0.216815	0.168076	0.295964	0.0715579	0.123678	0.196159	0.323558	0.214951	0.297218	TRINITY_DN11921_c0_g1	FAM124A	family with sequence similarity
TRINITY_DN119214_c0_g1_i1	0	0	0	0	0	0	0	0	0	0	0	0	0	0	TRINITY_DN119214_c0_g1	PCDHGB1	homophilic cell adhesion via plasma membrane adhesion molecules
TRINITY_DN119214_c0_g2_i1	6.518	4.30257	0	0	0	0	0	0	0	0	0	0	0	0	TRINITY_DN119214_c0_g2	-	homophilic cell adhesion via plasma membrane adhesion molecules
TRINITY_DN119225_c0_g1_i1	17.2435	18.1981	5.35684	5.8716	9.31064	7.89227	5.99324	3.51783	4.04005	2.11317	5.24599	3.65353	7.026	5.15191	TRINITY_DN119225_c0_g1	SETD4	SET domain-containing protein 4
TRINITY_DN11924_c1_g1_i1	3.99023	2.33122	1.49072	3.68961	1.65797	1.92591	0.76666	1.7408	0.858958	2.01904	2.63719	2.60998	5.57324	1.52223	TRINITY_DN11924_c1_g1	KIF20B	Kinesin family
TRINITY_DN119253_c0_g1_i3	3.37267	10.3895	4.71486	0.86132	3.01034	3.40233	1.97812	2.32218	3.93018	0.485197	3.07819	0.507738	1.68654	0.777341	TRINITY_DN119253_c0_g1	-	Reverse transcriptase (RNA-dependent DNA polymerase)
TRINITY_DN11926_c0_g1_i5	12.3963	11.3229	9.87384	5.74263	12.3512	17.4494	18.5993	3.57289	18.5728	3.85702	3.42051	2.99461	16.0019	18.1395	TRINITY_DN11926_c0_g1	-	L1 transposable element RBD-like domain
TRINITY_DN119292_c0_g1_i1	0	0	0.252778	0	0.161394	0	0.106053	0	0	0.0780386	0	0	0	0.125027	TRINITY_DN119292_c0_g1	SSPO	biological adhesion
TRINITY_DN119311_c0_g2_i1	13.87	5.02663	0.570284	0	0.72823	1.23458	0.478526	1.26395	0.814926	0.352121	0.744644	1.10544	1.22397	2.82069	TRINITY_DN119311_c0_g2	-	-
TRINITY_DN119311_c1_g1_i1	4.88342	5.01446	0	0	3.63233	1.84739	0	2.10149	2.43886	1.40507	0.37142	0.735175	1.83151	0	TRINITY_DN119311_c1_g1	-	Reverse transcriptase (RNA-dependent DNA polymerase)
TRINITY_DN119319_c0_g1_i7	9.48011	7.6721	2.47087	2.46209	4.51767	3.6471	1.17802	1.86693	0.882707	0.936184	1.83313	1.3788	2.83233	2.9442	TRINITY_DN119319_c0_g1	WDR6	cell cycle
TRINITY_DN119345_c0_g1_i2	0.834929	1.0288	0.583599	0.511743	0.298093	0.631705	0.587638	0.0862309	0.667163	0.360342	0.228609	0.377083	0	0.808233	TRINITY_DN119345_c0_g1	-	L1 transposable element RBD-like domain
TRINITY_DN119347_c0_g3_i1	0.274402	0.422647	0.575405	0.210232	0.244923	0	0	0.566801	0.137041	0	0.125222	0	0.823306	0.189735	TRINITY_DN119347_c0_g3	-	Endonuclease/Exonuclease/phosphatase family
TRINITY_DN11935_c0_g1_i4	40.6188	43.8388	34.4613	35.9987	32.466	35.1849	22.1825	18.5839	25.1041	16.1147	15.3661	12.5495	43.0602	42.6957	TRINITY_DN11935_c0_g1	VPS51	Vacuolar protein sorting 51 homolog (S. cerevisiae)
TRINITY_DN119354_c0_g1_i1	8.42764	10.1991	1.85138	0.368961	3.65367	2.73271	3.10699	2.48686	2.16457	1.24705	1.64824	0.434996	2.16737	1.49844	TRINITY_DN119354_c0_g1	L1TD1	transposition, RNA-mediated
TRINITY_DN119359_c0_g1_i1	5.35879	0.750352	0	0	1.73931	2.21152	0.285729	0.251569	0	0.630756	0.444628	0	1.46167	3.36848	TRINITY_DN119359_c0_g1	MXRA5	Matrix-remodeling-associated protein 5
TRINITY_DN11937_c0_g1_i12	29.645	9.33677	2.37975	1.52689	2.14943	1.75916	1.16889	2.52999	1.78326	1.00347	1.89472	1.38762	1.37031	3.21536	TRINITY_DN11937_c0_g1	OBFC1	Component of the CST complex proposed to act as a specialized replication factor promoting DNA replication under conditions of replication stress or natural replication barriers such as the telomere duplex. The CST complex binds single-stranded DNA with high affinity in a sequence-independent manner, while isolated subunits bind DNA with low affinity by themselves. Initially the CST complex has b…
TRINITY_DN119379_c0_g2_i1	3.64217	3.15554	0.636453	1.27895	3.11544	2.06674	1.0681	1.09714	1.44001	1.50641	1.10806	0.753928	1.36598	0.94439	TRINITY_DN119379_c0_g2	-	Endonuclease/Exonuclease/phosphatase family
TRINITY_DN119407_c0_g1_i1	1.30456	0	0	0	0	0	0	0	0	0	0	0	0	0	TRINITY_DN119407_c0_g1	L1TD1	transposition, RNA-mediated
TRINITY_DN11941_c0_g1_i2	1.69983	0.327271	0.594076	0.325581	0	4.17979	0.49849	0.438895	0.424462	0.183406	0.387855	0	0.956274	1.46918	TRINITY_DN11941_c0_g1	-	Reverse transcriptase (RNA-dependent DNA polymerase)
TRINITY_DN119429_c1_g1_i1	2.62355	2.02046	0.687679	2.01003	1.46356	1.48873	1.15406	0.508047	0.655121	0.566142	1.3469	0.296222	1.22994	0.680268	TRINITY_DN119429_c1_g1	-	Ribonuclease H protein
TRINITY_DN11944_c0_g1_i2	43.9647	36.5806	34.9	17.4342	41.3121	35.8545	23.0001	18.2539	20.412	38.6641	15.4254	26.4414	29.0832	31.3159	TRINITY_DN11944_c0_g1	NAF1	H ACA ribonucleoprotein complex non-core subunit NAF1
TRINITY_DN11944_c3_g1_i1	5.22	5.36007	1.71173	2.02433	1.43803	1.21896	3.70417	2.56248	1.80234	2.25287	1.52926	1.33885	5.65569	3.07464	TRINITY_DN11944_c3_g1	DIAPH3	Protein diaphanous homolog 3
TRINITY_DN11945_c0_g1_i2	16.8454	10.0246	6.95773	5.86639	6.83441	4.05529	3.59276	2.37243	0.382403	1.98279	3.84365	2.0749	8.61518	4.76497	TRINITY_DN11945_c0_g1	-	Helitron helicase-like domain at N-terminus
TRINITY_DN119462_c0_g1_i1	0.331501	0.765892	0	0	0	0	0	0.171186	0	0	0	0.299435	0	0	TRINITY_DN119462_c0_g1	P2RY8	7 transmembrane receptor (rhodopsin family)
TRINITY_DN11947_c0_g1_i6	5.11191	4.14961	1.54514	1.16436	2.09639	1.88156	1.29652	0.998833	2.55297	1.25218	1.26097	0.623977	1.24359	1.05083	TRINITY_DN11947_c0_g1	-	K02A2.6-like
TRINITY_DN11947_c0_g2_i1	2.64679	1.24566	0.102781	2.02783	0.918729	0.556265	0.344974	0.227799	0.146872	0.0634618	0.134205	0.13282	0.220593	0.203346	TRINITY_DN11947_c0_g2	PRRT4	Proline-rich transmembrane protein
TRINITY_DN119480_c0_g1_i1	0.957671	5.16268	0	0	1.70958	2.89828	2.24675	0.989076	0.956552	0.826631	0.437027	0.432518	2.15502	2.64872	TRINITY_DN119480_c0_g1	-	GIY-YIG catalytic domain
TRINITY_DN1195_c0_g1_i1	0.383943	0.591368	0	0	1.19944	0.871471	0.225189	0.198267	0.383495	0	0	0	6.91182	7.83156	TRINITY_DN1195_c0_g1	TECRL	trans-2,3-enoyl-CoA reductase-like
TRINITY_DN11950_c0_g1_i1	9.30856	9.55833	0.722945	1.58483	2.76951	1.56507	3.63974	2.1364	2.06615	0	1.88796	1.86848	2.32742	3.57577	TRINITY_DN11950_c0_g1	-	-
TRINITY_DN11951_c0_g1_i4	2.61497	3.66155	0.498495	1.27492	2.9706	5.21599	0.557716	4.54213	2.96808	1.33378	1.41029	1.28838	2.13978	0.82187	TRINITY_DN11951_c0_g1	-	-
TRINITY_DN119512_c0_g1_i1	0	0.945937	0	0	0	0	0	0	0	0	0.186841	0.554739	0	0	TRINITY_DN119512_c0_g1	-	-
TRINITY_DN119527_c1_g1_i1	0	1.16609	0	0	0	0	0	0.260635	1.00826	0	0	0	0	0	TRINITY_DN119527_c1_g1	-	-
TRINITY_DN11956_c0_g1_i7	22.3079	26.2308	85.0379	80.9538	31.9553	21.9004	73.1424	59.3969	65.3239	14.606	26.2696	19.9043	44.1588	28.2913	TRINITY_DN11956_c0_g1	-	DNA helicase activity
TRINITY_DN11958_c0_g1_i5	28.0831	30.8427	8.10786	15.8562	85.1158	32.01	7.48364	8.22832	3.32335	2.42404	4.01183	3.6947	26.0106	19.418	TRINITY_DN11958_c0_g1	ARHGEF3	Rho guanine nucleotide exchange factor
TRINITY_DN11959_c1_g1_i3	2.81999	3.38792	1.26151	0.259263	1.1075	0.768094	0.529269	0.524244	0.619672	0.243412	0.566229	0.0509442	0.33844	0.623959	TRINITY_DN11959_c1_g1	CYB561	Cytochrome b-561 / ferric reductase transmembrane domain.
TRINITY_DN11959_c3_g1_i9	28.2257	17.7851	47.8284	30.144	19.8494	11.0013	8.52823	21.201	5.12595	5.90631	10.929	6.18071	8.34043	5.32271
TRINITY_DN119595_c0_g1_i1	1.5671	0	0.547686	0	2.09812	0	1.37869	0	0.391317	0	0	0	0	0	TRINITY_DN119595_c0_g1	ABHD14A	hydrolase activity
TRINITY_DN119596_c0_g1_i1	2.61444	5.17743	1.95798	0.429225	5.50056	4.38003	1.31435	0.771479	0.652846	1.77312	4.77234	4.04836	4.20229	2.5825	TRINITY_DN119596_c0_g1	FGF16	fibroblast growth factor 16
[truncated: 16,926 more rows]

## Sheet: S3 DEGs brain
Supplement Table S3. Results of differential gene expression analysis for brain vs. all other organs.
transcript	baseMean	log2FoldChange	lfcSE	pvalue	padj	Description	Preferred_name	gene
TRINITY_DN0_c0_g1_i1	1090.79	-0.821491	0.463512	0.0309627	0.119356	Cbp p300-interacting transactivator	CITED2	TRINITY_DN0_c0_g1
TRINITY_DN0_c1_g1_i1	101.588	-0.891648	0.456272	0.0188078	0.0837987	V-maf avian musculoaponeurotic fibrosarcoma oncogene homolog	MAFB	TRINITY_DN0_c1_g1
TRINITY_DN10_c0_g1_i5	1302.5	-0.28957	0.649346	0.495038	0.68938	Factor XII activation	HGFAC	TRINITY_DN10_c0_g1
TRINITY_DN100_c0_g1_i16	686.159	-0.730126	1.05268	0.0682072	0.203815	StAR-related lipid transfer (START) domain containing 10	STARD10	TRINITY_DN100_c0_g1
TRINITY_DN1000_c0_g1_i2	64.9968	-1.31606	0.641792	0.00642402	0.03819	Vezatin, adherens junctions transmembrane protein	VEZT	TRINITY_DN1000_c0_g1
TRINITY_DN10001_c0_g1_i3	7.29447	0.462065	0.463407	0.234274	0.448007	L1 transposable element RBD-like domain	L1TD1	TRINITY_DN10001_c0_g1
TRINITY_DN10001_c1_g1_i4	45.8992	-0.0284092	0.36216	0.932916	0.966169	L1 transposable element RBD-like domain	L1TD1	TRINITY_DN10001_c1_g1
TRINITY_DN10001_c2_g1_i2	13.148	-0.297734	0.656962	0.472114	0.671306	hydrolase activity	ABHD14A	TRINITY_DN10001_c2_g1
TRINITY_DN100015_c0_g1_i1	0.303551	0.129319	0.821951	0.71786		Reverse transcriptase (RNA-dependent DNA polymerase)	-	TRINITY_DN100015_c0_g1
TRINITY_DN100017_c0_g1_i1	0.0927765	-0.0255526	0.826428	0.812425		ATP synthase subunit s-like	ATP5SL	TRINITY_DN100017_c0_g1
TRINITY_DN10002_c0_g1_i2	357.399	-0.423585	0.436845	0.246236	0.461719	threonine-tRNA ligase activity	TARSL2	TRINITY_DN10002_c0_g1
TRINITY_DN100020_c0_g1_i1	4.753	-1.3813	1.00932	0.0345686	0.12807	protein phosphatase regulator activity	-	TRINITY_DN100020_c0_g1
TRINITY_DN100027_c0_g2_i1	8.14708	-1.29914	0.724721	0.0148443	0.0709367	DNA repair and recombination protein RAD54-like	RAD54L	TRINITY_DN100027_c0_g2
TRINITY_DN10003_c0_g1_i16	284.275	0.262871	0.330096	0.386337	0.597795	L-fucose kinase	FUK	TRINITY_DN10003_c0_g1
TRINITY_DN100049_c0_g1_i1	1.89261	3.90096	1.79634	0.00422335	0.0281186	HEPN domain	-	TRINITY_DN100049_c0_g1
TRINITY_DN100056_c0_g1_i2	47.484	-0.396707	0.371571	0.227167	0.439813	K02A2.6-like	-	TRINITY_DN100056_c0_g1
TRINITY_DN100064_c0_g1_i1	39.1546	-0.308945	0.736503	0.419189	0.626636	RING finger protein 224	RNF224	TRINITY_DN100064_c0_g1
TRINITY_DN100065_c0_g2_i1	0.212168	-0.0548832	0.828159	0.703388		zinc finger	-	TRINITY_DN100065_c0_g2
TRINITY_DN100066_c0_g1_i1	9.78894	0.19595	0.581516	0.641765	0.795966	Ribonuclease H protein	-	TRINITY_DN100066_c0_g1
TRINITY_DN10008_c0_g2_i1	0.825792	0.0660127	0.751847	0.837541	0.915985	axonemal central apparatus assembly	HYDIN	TRINITY_DN10008_c0_g2
TRINITY_DN10008_c0_g3_i1	3.33442	-0.348056	0.623824	0.419654	0.626962	axonemal central apparatus assembly	HYDIN	TRINITY_DN10008_c0_g3
TRINITY_DN10009_c0_g1_i1	7.65744	-0.115139	0.599153	0.783856	0.885793	K02A2.6-like	-	TRINITY_DN10009_c0_g1
TRINITY_DN100098_c0_g1_i1	7.98899	1.71209	0.817963	0.00798367	0.0448713	Crumbs 2, cell polarity complex component	CRB2	TRINITY_DN100098_c0_g1
TRINITY_DN100098_c0_g2_i1	1.61288	1.04678	1.29323	0.0742904	0.214484	crumbs homolog	CRB2	TRINITY_DN100098_c0_g2
TRINITY_DN1001_c0_g1_i1	47.1828	-1.16932	0.780792	0.0194693	0.0859492	carbohydrate binding	ZG16	TRINITY_DN1001_c0_g1
TRINITY_DN10010_c0_g1_i7	29.4644	0.147039	0.372708	0.662572	0.809555	Coprinopsis cinerea okayama7 130	-	TRINITY_DN10010_c0_g1
TRINITY_DN100102_c0_g1_i1	1.78589	0.611236	0.808499	0.202775	0.410994	K02A2.6-like	-	TRINITY_DN100102_c0_g1
TRINITY_DN100109_c0_g1_i1	0.241267	-0.0680787	0.828526	0.659635		Potassium inwardly-rectifying channel, subfamily J, member 5	irk-2	TRINITY_DN100109_c0_g1
TRINITY_DN10011_c0_g1_i1	171.563	-0.877684	0.576208	0.0410157	0.14336	Inositol polyphosphate multikinase	IPMK	TRINITY_DN10011_c0_g1
TRINITY_DN10012_c1_g1_i5	305.421	-0.8484	0.55011	0.0444841	0.152403	Reverse transcriptase (RNA-dependent DNA polymerase)	-	TRINITY_DN10012_c1_g1
TRINITY_DN10012_c3_g1_i1	2.1424	0.787152	0.785467	0.123906	0.300108	DNA RNA polymerases superfamily protein	-	TRINITY_DN10012_c3_g1
TRINITY_DN100138_c0_g1_i1	0.312546	-0.105917	0.826924	0.640888		-	-	TRINITY_DN100138_c0_g1
TRINITY_DN100146_c0_g1_i1	3.86277	2.68421	0.748322	4.65193e-05	0.000750112	ankyrin repeat	ANKRD35	TRINITY_DN100146_c0_g1
TRINITY_DN100151_c0_g1_i1	0.249234	-0.0315563	0.825982	0.790222		Reverse transcriptase (RNA-dependent DNA polymerase)	-	TRINITY_DN100151_c0_g1
TRINITY_DN10016_c0_g3_i2	25.8119	-0.463289	0.539283	0.257809	0.474659	-	-	TRINITY_DN10016_c0_g3
TRINITY_DN10017_c0_g1_i5	3026.66	-0.111431	0.814755			C-terminal cystine knot-like domain (CTCK)	MUC2	TRINITY_DN10017_c0_g1
TRINITY_DN10017_c1_g5_i1	531.338	-0.76288	0.791641	0.0967466	0.254786	PhoX homologous domain, present in p47phox and p40phox.	SNX7	TRINITY_DN10017_c1_g5
TRINITY_DN10017_c4_g1_i1	17.486	2.6394	0.669287	1.10255e-05	0.000226039	Ribonuclease H protein	-	TRINITY_DN10017_c4_g1
TRINITY_DN100191_c0_g1_i1	4.50349	0.0140042	0.526264	0.969185	0.984182	Zinc finger protein	ZNF282	TRINITY_DN100191_c0_g1
TRINITY_DN1002_c0_g1_i1	560.699	2.83257	1.18472	0.00128833	0.0111631	RAS (RAD and GEM)-like GTP binding 2	REM2	TRINITY_DN1002_c0_g1
TRINITY_DN10021_c0_g1_i1	433.329	-0.534145	0.242141	0.0205293	0.0891692	leucine rich region	ZNF445	TRINITY_DN10021_c0_g1
TRINITY_DN100220_c0_g1_i1	0.551372	0.00987937	0.800988	0.920269		-	-	TRINITY_DN100220_c0_g1
TRINITY_DN100224_c0_g2_i1	41.2311	0.141067	0.759574	0.647345	0.799847	P5-type ATPase cation transporter	ATP13A4	TRINITY_DN100224_c0_g2
TRINITY_DN100236_c0_g1_i2	0.520645	0.540971	1.06442	0.204449		K02A2.6-like	-	TRINITY_DN100236_c0_g1
TRINITY_DN10024_c0_g1_i2	133.717	-0.561114	0.374716	0.0877836	0.238719	Centrosomal protein	CEP78	TRINITY_DN10024_c0_g1
TRINITY_DN100242_c0_g1_i2	4.99998	-0.502307	0.619462	0.261539	0.478819	Reverse transcriptase (RNA-dependent DNA polymerase)	-	TRINITY_DN100242_c0_g1
TRINITY_DN100283_c0_g1_i1	2.38675	-0.242648	0.659038	0.564166	0.743365	Zinc finger protein	-	TRINITY_DN100283_c0_g1
TRINITY_DN10029_c0_g1_i27	56.251	0.414082	0.422356	0.262597	0.479964	-	-	TRINITY_DN10029_c0_g1
TRINITY_DN10029_c0_g4_i1	21.6757	-0.0810005	0.739828	0.796947	0.893584	Guanidinoacetate N-methyltransferase	GAMT	TRINITY_DN10029_c0_g4
TRINITY_DN1003_c0_g1_i2	15.344	-1.0063	0.540675	0.0205681	0.089269	glucosamine-6-phosphate deaminase activity	GNPDA1	TRINITY_DN1003_c0_g1
TRINITY_DN1003_c0_g2_i1	4.04584	0.617502	0.769278	0.193082	0.398376	Glucosamine-6-phosphate isomerase 2 isoform	GNPDA2	TRINITY_DN1003_c0_g2
TRINITY_DN10031_c0_g5_i1	3.99661	-0.105933	0.602061	0.799407	0.894512	DNA-binding transcription factor activity, RNA polymerase II-specific	-	TRINITY_DN10031_c0_g5
TRINITY_DN100313_c0_g1_i1	3.90247	-0.450662	0.688205	0.303878	0.52196	-	-	TRINITY_DN100313_c0_g1
TRINITY_DN10033_c0_g1_i1	82.5035	-0.177165	0.27115	0.498019	0.691597	intracellular signal transduction	MYZAP	TRINITY_DN10033_c0_g1
TRINITY_DN10033_c1_g1_i5	309.474	0.0498941	0.192726	0.785058	0.886357	Structural maintenance of chromosomes flexible hinge	SMCHD1	TRINITY_DN10033_c1_g1
TRINITY_DN100332_c0_g2_i1	9.96418	-0.677364	1.07784	0.0736678	0.213476	Retrotransposable element tf2 155 kda protein type 1-like	-	TRINITY_DN100332_c0_g2
TRINITY_DN100343_c0_g1_i2	20.9143	0.555697	0.427305	0.137614	0.32107	-	-	TRINITY_DN100343_c0_g1
TRINITY_DN10036_c0_g1_i5	17.3587	-0.890214	0.530438	0.0362487	0.132041	PDZ domain	PARD3B	TRINITY_DN10036_c0_g1
TRINITY_DN100372_c0_g1_i1	2.41438	-0.195258	0.82426	0.407603	0.617329	Reverse transcriptase (RNA-dependent DNA polymerase)	-	TRINITY_DN100372_c0_g1
TRINITY_DN10039_c0_g1_i57	989.627	-0.063676	0.320363	0.824247	0.909083	serine arginine-rich splicing factor 7	SRSF7	TRINITY_DN10039_c0_g1
TRINITY_DN100393_c0_g1_i2	1.06458	0.0192326	0.707884	0.95956	0.978888	-	-	TRINITY_DN100393_c0_g1
TRINITY_DN100394_c0_g2_i1	4.04471	-0.457968	0.833359	0.244803	0.459916	Dedicator of cytokinesis	DOCK2	TRINITY_DN100394_c0_g2
TRINITY_DN1004_c0_g1_i3	264.651	1.33633	0.417115	0.000500848	0.00527354	protein homooligomerization	KCTD1	TRINITY_DN1004_c0_g1
TRINITY_DN1004_c3_g1_i2	32.9341	-0.597305	0.812125	0.170206	0.367806	hydrolase activity	ABHD14A	TRINITY_DN1004_c3_g1
TRINITY_DN100400_c0_g1_i2	3.02726	0.947238	0.698698	0.06166	0.190992	Reverse transcriptase (RNA-dependent DNA polymerase)	-	TRINITY_DN100400_c0_g1
TRINITY_DN100405_c0_g1_i2	8.47703	0.0505176	0.497717	0.899494	0.949133	-	-	TRINITY_DN100405_c0_g1
TRINITY_DN100425_c0_g1_i1	0.491763	0.0643923	0.812687	0.931069		hydrolase activity	ABHD14A	TRINITY_DN100425_c0_g1
TRINITY_DN10043_c0_g1_i3	85.7799	1.49536	0.43561	0.000170113	0.00219025	-	-	TRINITY_DN10043_c0_g1
TRINITY_DN10044_c0_g1_i1	1616.07	-0.598006	0.460522	0.11434	0.284397	response to type III interferon	C19orf66	TRINITY_DN10044_c0_g1
TRINITY_DN10047_c0_g1_i1	228.121	0.20289	0.263988	0.418229	0.625729	General transcription factor IIF subunit 2	GTF2F2	TRINITY_DN10047_c0_g1
TRINITY_DN10047_c1_g1_i10	71.7426	-0.808098	0.476763	0.0371432	0.134088	Zona pellucida (ZP) domain	-	TRINITY_DN10047_c1_g1
TRINITY_DN1005_c0_g4_i1	365.544	0.833858	0.318127	0.0051918	0.0325728	Valosin containing protein interacting protein 1	VCPIP1	TRINITY_DN1005_c0_g4
TRINITY_DN10050_c5_g1_i1	78.1573	-0.838746	0.697888	0.0665235	0.200804	-	-	TRINITY_DN10050_c5_g1
TRINITY_DN10051_c0_g2_i2	31.453	0.822983	0.337567	0.00848787	0.0469635	Reverse transcriptase (RNA-dependent DNA polymerase)	-	TRINITY_DN10051_c0_g2
TRINITY_DN10051_c1_g1_i11	6.56286	0.429889	0.525662	0.304154	0.522223	carbohydrate binding	-	TRINITY_DN10051_c1_g1
TRINITY_DN100511_c0_g1_i1	4.93648	0.495172	0.581897	0.26175	0.478998	Ribonuclease H protein	-	TRINITY_DN100511_c0_g1
TRINITY_DN10052_c0_g1_i10	1192.09	0.682485	0.400022	0.0581305	0.183518	-	-	TRINITY_DN10052_c0_g1
TRINITY_DN100522_c0_g1_i1	0.132764	0.0601617	0.822709	0.947445		SET and MYND domain containing 3	SMYD3	TRINITY_DN100522_c0_g1
TRINITY_DN10053_c0_g3_i1	3.65068	-0.0649256	0.607132	0.877265	0.937451	Fragile site-associated protein C-terminus	KIAA1109	TRINITY_DN10053_c0_g3
TRINITY_DN10053_c0_g4_i2	30.2012	-0.612532	0.4397	0.0975194	0.255916	transcription factor 1	MTF1	TRINITY_DN10053_c0_g4
TRINITY_DN10055_c1_g1_i5	74.3625	-0.180593	0.45843	0.637165	0.793634	-	-	TRINITY_DN10055_c1_g1
TRINITY_DN100564_c0_g1_i1	0.998151	0.118559	0.733408	0.728152	0.851507	Reverse transcriptase (RNA-dependent DNA polymerase)	-	TRINITY_DN100564_c0_g1
TRINITY_DN100584_c0_g1_i1	9.67512	-0.332908	0.597607	0.432167	0.638264	-	-	TRINITY_DN100584_c0_g1
TRINITY_DN1006_c0_g1_i19	249.084	-1.30831	0.249831	3.49173e-08	1.37166e-06	UBX domain-containing protein 10	UBXN10	TRINITY_DN1006_c0_g1
TRINITY_DN100600_c1_g1_i1	1.218	0.63869	0.846896	0.180035	0.380571	Kelch-like protein 24	KLHL24	TRINITY_DN100600_c1_g1
TRINITY_DN10061_c2_g1_i1	16.7357	-0.567014	0.483082	0.147906	0.336767	Reverse transcriptase (RNA-dependent DNA polymerase)	-	TRINITY_DN10061_c2_g1
TRINITY_DN100614_c0_g1_i1	0.859165	-0.0306693	0.761047	0.883552	0.94077	SecA DEAD-like domain	-	TRINITY_DN100614_c0_g1
TRINITY_DN10062_c8_g1_i1	124.088	-1.59911	0.700027	0.00172256	0.0138748	Reverse transcriptase (RNA-dependent DNA polymerase)	-	TRINITY_DN10062_c8_g1
TRINITY_DN100625_c0_g1_i1	8.89273	0.912759	0.426651	0.0149716	0.0713035	transposition	-	TRINITY_DN100625_c0_g1
TRINITY_DN10064_c0_g1_i17	1403.68	-0.567264	0.628719	0.200277	0.408492	Autophagy protein Apg9	atg9b	TRINITY_DN10064_c0_g1
TRINITY_DN10064_c1_g1_i5	760.315	0.290204	0.244602	0.216708	0.42775	L1 transposable element RBD-like domain	L1TD1	TRINITY_DN10064_c1_g1
TRINITY_DN10064_c1_g2_i1	10.0773	0.945553	0.429355	0.0124022	0.0622721	L1 transposable element RBD-like domain	L1TD1	TRINITY_DN10064_c1_g2
TRINITY_DN100642_c2_g1_i2	16.481	-0.684787	0.40434	0.0524052	0.171609	K02A2.6-like	-	TRINITY_DN100642_c2_g1
TRINITY_DN100642_c2_g2_i1	0.688884	0.125893	0.781933	0.852314		K02A2.6-like	-	TRINITY_DN100642_c2_g2
TRINITY_DN100646_c0_g1_i1	10.509	0.112068	0.424489	0.757322	0.869656	-	-	TRINITY_DN100646_c0_g1
TRINITY_DN10068_c0_g1_i13	21.4736	-0.0310269	0.411816	0.933347	0.966412	Reverse transcriptase (RNA-dependent DNA polymerase)	-	TRINITY_DN10068_c0_g1
TRINITY_DN100692_c0_g1_i1	2.97937	1.07832	0.658086	0.0321408	0.122129	Reverse transcriptase (RNA-dependent DNA polymerase)	-	TRINITY_DN100692_c0_g1
TRINITY_DN1007_c0_g1_i2	107.951	-0.138389	0.276712	0.600071	0.769857	SCAN domain	-	TRINITY_DN1007_c0_g1
TRINITY_DN1007_c1_g1_i2	281.569	0.652352	0.375509	0.0559914	0.17917	Fukutin isoform	FKTN	TRINITY_DN1007_c1_g1
TRINITY_DN10070_c0_g1_i9	32.7486	-0.0375383	0.311346	0.899577	0.949133	Atrophin 1	ATN1	TRINITY_DN10070_c0_g1
TRINITY_DN10070_c0_g2_i4	81.0498	-0.175632	0.393113	0.611457	0.77728	RNA-directed DNA polymerase from mobile element jockey-like	-	TRINITY_DN10070_c0_g2
TRINITY_DN100716_c0_g1_i1	0.939075	0.710946	0.92726	0.136719	0.319856	Retrotransposon gag protein	-	TRINITY_DN100716_c0_g1
TRINITY_DN10073_c0_g1_i1	3.73113	0.171366	0.595981	0.682951	0.825076	deformed epidermal autoregulatory factor 1	DEAF1	TRINITY_DN10073_c0_g1
TRINITY_DN100730_c0_g1_i1	0.563728	-0.254122	0.853538	0.317007		hydrolase activity	ABHD14A	TRINITY_DN100730_c0_g1
TRINITY_DN100731_c0_g2_i1	1.85727	0.0199836	0.681901	0.959635	0.978888	-	-	TRINITY_DN100731_c0_g2
TRINITY_DN100736_c0_g1_i1	0.761599	0.428098	0.826988	0.389024	0.600252	K02A2.6-like	-	TRINITY_DN100736_c0_g1
TRINITY_DN10074_c0_g1_i3	81.4986	-1.5151	0.610082	0.0013788	0.0117901	transmembrane protein 181	TMEM181	TRINITY_DN10074_c0_g1
TRINITY_DN100754_c0_g1_i1	5.04426	-0.104929	0.680062	0.789256	0.888963	-	-	TRINITY_DN100754_c0_g1
TRINITY_DN100758_c0_g1_i1	1.44498	-0.0871963	0.68584	0.816752	0.904824	Reverse transcriptase (RNA-dependent DNA polymerase)	-	TRINITY_DN100758_c0_g1
TRINITY_DN10076_c0_g1_i10	12.2179	0.250867	0.395472	0.479458	0.676701	-	-	TRINITY_DN10076_c0_g1
TRINITY_DN100770_c0_g1_i1	18.5362	-0.381315	0.415002	0.284682	0.503262	Reverse transcriptase (RNA-dependent DNA polymerase)	-	TRINITY_DN100770_c0_g1
TRINITY_DN100770_c0_g2_i1	1.50151	-0.144995	0.684547	0.714112	0.844542	Reverse transcriptase (RNA-dependent DNA polymerase)	-	TRINITY_DN100770_c0_g2
TRINITY_DN100773_c0_g1_i1	0.390895	-0.0826815	0.829988	0.540219		Integrase core domain	-	TRINITY_DN100773_c0_g1
TRINITY_DN100775_c0_g1_i1	0.303905	0.124429	0.823243	0.672622		ATP-binding cassette sub-family A	ABCA1	TRINITY_DN100775_c0_g1
TRINITY_DN100776_c0_g1_i1	4.37763	-0.140205	0.60111	0.732454	0.854076	proximal promoter DNA-binding transcription repressor activity, RNA polymerase II-specific	MYPOP	TRINITY_DN100776_c0_g1
TRINITY_DN100787_c0_g1_i1	87.3267	-0.686053	0.4932	0.0806822	0.226276	K02A2.6-like	-	TRINITY_DN100787_c0_g1
TRINITY_DN10079_c0_g1_i3	33.7649	-0.323827	0.377826	0.331939	0.550339	Ral GTPase-activating protein subunit	RALGAPB	TRINITY_DN10079_c0_g1
TRINITY_DN10081_c0_g1_i3	17.5289	-0.0904637	0.44189	0.810139	0.900548	homeobox protein	HOXD3	TRINITY_DN10081_c0_g1
TRINITY_DN100810_c0_g1_i1	7.65819	-0.329809	0.666163	0.427423	0.633909	inositol 1,3,4,5 tetrakisphosphate binding	SYT2	TRINITY_DN100810_c0_g1
TRINITY_DN100813_c0_g1_i2	513.31	0.371431	0.297226	0.185919	0.38905	AAA domain	ZNFX1	TRINITY_DN100813_c0_g1
TRINITY_DN100817_c0_g1_i1	0.321108	0.217225	0.820966	0.501919		Domain present in PSD-95, Dlg, and ZO-1/2.	PRX	TRINITY_DN100817_c0_g1
TRINITY_DN100829_c0_g1_i2	9.63583	-0.0198675	0.457452	0.961102	0.979652	Reverse transcriptase (RNA-dependent DNA polymerase)	-	TRINITY_DN100829_c0_g1
TRINITY_DN100835_c0_g1_i1	138.949	-0.49768	0.265277	0.0464507	0.157134	zinc finger	-	TRINITY_DN100835_c0_g1
TRINITY_DN10085_c0_g1_i9	236.315	-0.762648	1.15132	0.0536989	0.173972	forkhead box	FOXF1	TRINITY_DN10085_c0_g1
TRINITY_DN10085_c1_g1_i1	228.538	-0.606875	0.8996	0.14284	0.328814	respiratory basal cell differentiation	FOXA2	TRINITY_DN10085_c1_g1
TRINITY_DN100859_c0_g1_i1	0.815272	0.110908	0.775048	0.691576	0.830431	zinc finger and BTB	ZBTB20	TRINITY_DN100859_c0_g1
TRINITY_DN100859_c0_g2_i1	0.324457	0.21662	0.820957	0.647233		Zinc finger and BTB	ZBTB20	TRINITY_DN100859_c0_g2
TRINITY_DN100859_c0_g3_i1	4.7859	-0.129267	0.536332	0.753903	0.86779	zinc finger and BTB	ZBTB20	TRINITY_DN100859_c0_g3
TRINITY_DN10086_c0_g1_i1	39.9895	3.4956	0.52695	1.34628e-12	9.82493e-11	RFX DNA-binding domain	RFX4	TRINITY_DN10086_c0_g1
TRINITY_DN10087_c1_g1_i5	73.7399	0.347605	0.443897	0.36049	0.57542	Intercellular adhesion molecule (ICAM), N-terminal domain	Tcam1	TRINITY_DN10087_c1_g1
TRINITY_DN100870_c0_g1_i2	17.558	-0.288219	0.416648	0.421816	0.628714	hydrolase activity	ABHD14A	TRINITY_DN100870_c0_g1
TRINITY_DN10088_c0_g1_i3	415.452	-1.66452	0.832334	0.00277285	0.0202358	Furin-like cysteine rich region	EGFR	TRINITY_DN10088_c0_g1
TRINITY_DN10088_c1_g2_i2	11.9504	0.206785	0.478455	0.591167	0.762798	Ribonuclease H protein	-	TRINITY_DN10088_c1_g2
[truncated: 17,714 more rows]

## Sheet: S4 DEGs gut
Supplement Table S4. Results of differential gene expression analysis for gut vs. all other organs.
[truncated: 17,848 more rows]

[truncated: 14 more sheets: S5 DEGs heart, S6 DEGs liver, S7 DEGs lung, S8 DEGs skin, S9 GSEA brain, S10 GSEA gut, S11 GSEA heart, S12 GSEA liver, S13 GSEA lung, S14 GSEA skin, S15 PosiGene results, S16 GSEA positive selection, S17 GSEA negative selection, S18 Org spec Pos sel]
